# Supplementary material for: Identification of multiple TAR DNA binding protein retropseudogene lineages during the evolution of primates
Source: Sci Rep. 2022 Mar 9;12:3823. doi: 10.1038/s41598-022-07908-8 (PMC8907276; doi:10.1038/s41598-022-07908-8)
Supplement: Supplementary file 1 — Supplementary Information 1. [file 41598_2022_7908_MOESM1_ESM.fasta]

>Homo:sapiens_Human_ENSG00000120948_TARDBP_Chr1
ATGTCTGAATATATTCGGGTAACCGAAGATGAGAACGA-TGAGCCCATTGAAATACCATC
GGA----AGACGAT-GGGACGGTGCTGCTCTCCACGGTTACAGCCCAGTTTCCAGGGGCG
TGTGGGCTTCGCTACAGGAATCCAGTGTCTCAGTGTA-------TGAGAGGTGTCCGGCT
G--GTAGAAGGAATTCTGCATGCCCCAGATGCTGGCTGGGGAAATCTGGTGTATGTTGTC
AACTATCCAAAAGATAACAAAAGAAAAATGGATGAGACAGATGCTTCATCAGCAGTGAAA
GTGAAA-------AGAGCAGTCCAGAAAACATCCGATTTAATAGTGTTGGG---------
------------------------TCTCCCATGGAAAACAACCGAACAGGACCTGAAAGA
GTATTTTAGTACCTTTGGAGAAGTTCTTATGGT---GCAGGTCAAGAAAGATCTTAAGAC
TGGT---------CATTCAAA-GGGGTTTGGCTTTGTTCGTTTTACGGAATATGAAA-CA
CAAGTGAAAGTAATGTCACAGCGACATATGATAGATGGACGATGGTGTGACTGCAAACTT
CCTAATT-CT-AAGCAAAGCCAAGATGAGCCTTTGAGAAGCAGAAAAGTGTTTGTGGGGC
GCTGTACAGAGGACATGACTGAGGATGAGCTGCGGGA-GTTCTTCTCTCAGTACGGGGAT
G-TGATGGATGTCTTCATCCCCAAGCCATTCAGGGCCTTT-GCCTTTGTTACATTTGCA-
--GATGATCAGA---------------TTGCGCAGTCTCTTTGTG--GAGAGGACTTGAT
CATTAAAGGAATCAGCGTTCATA--TATCCAATGCCGAACCTAAGCAC------AATAGC
AATAGACAGTT--------AGAAA--GAAGTGGAAGA-----TTTGGTGGTAATCCA--G
GTGGCTTTGGGAATCAGGGTGGATTTGGTAATAGCAGA-GGGGGTGGAGCTGG-------
--------TTTGGGAAACAATCAAGGTAGTAATATGGGTGG-----TGGGATGAACTTTG
GTGCGTTCAGCATTAATCCAGCCATGATGGCTGCCGC------------CCAGGCAGCAC
TACAGAGCAGTTGGGGTATGATGGGCATGTTAGCCAGCCAGCAGAACCAGTCAGGCC---
-----CATCGGGTAATAACCAAAACCAAGGCAACATGCAGAGGGAGCCAAACCAGGCCTT
CGGTTCTGGAAATAACTC------------------------------------------
------------------------------------------------------------
TTATAGTGGCTCTAATTCTGGTGCAGCAATT--GGTTGGGGATCAGCAT-CCAATGCAGG
GTCGGG-----CAGTGGTTTTAATGGAGGCTTTGGCTCAAGCAT-GGATTCTAAGTCTT-
CTGGCTGGGGAATGTAG
>Homo:sapiens_Human_ENSG00000238213_Chr13_ps
ATATCTGAATATATTCGCGT-ACCGAAGATGAGAAGGA-TGAGCCCATTGAAATACCATC
GGA----AGACGAT-GGGACGGTGCTGCTGTCCATGGTTACAGCCCAGTTTCCAGGGGTG
TGTGGGCTTCGCTACAGAAATCCAGTGTCTCAGTGTA-------TGAGAGGTGTCCGGTT
G--GTAGAAGGAATTCTTCATGCCCCCGATGCTGGCTG-GGAAATCTGGTGTATGTTGTC
AACTATCCTAAAGATAACAAAAGAGAAATGGATGAGATAGATGCTTCATCAGCTGTGAAA
GTGAAA-------AGAGCAGTCCAGAAAACATCTGATTTAGTAGTGTTGGG---------
------------------------TCGCACATGGAAAACAACTGAGCAGGACCTGAAAGA
ATATTTAAGTACCTTTGGAGATGTTCTTATGGT---GCAGGTCAAGAAAGATACTAACAC
TGGT---------CATTCAAA-GAGGTTTGGCTTCGTTTGTTTTACGGAAGATGAAA-CA
CAGGTGAAAGTAATGTCACAGCTACATATGATAGATGGACGATGGTGTGACTGTAAACTT
CCCAATT-CT-AAGCAAAGCCCAGATAAGCCTTTGAGAAGCATGAAAGTG------GGGC
GCTGAACAGAGGACATGATTGCAGATGAGCTGCGGCA-GTTCTTCTGTCAGTACGGGGAA
G-TGGTGGATGTCGTCATCCTCAAGCCATTCAGGACGTTT-GCCTTTGTTACATTTGCA-
--GATGATCAGG---------------TTGCACAGTCTTTTTGTG--GAGAGGACTTGAT
CATTAAAGGAATCAGCATTCATA--TATCCAATGCCGAACCTAAGCAC------AACAGC
AATAGAC------------AGAAA--GAAGTGGAAGA-----TTTGGTGGTAATCCA--G
GTGGCTTTGGGAATCAGGGTGAATGTGGTAATAGTAGA-GGGGGTGGAGCTAT-------
--------TTTGGGAAACAATCAAGGTAGTAATATGGGTGG-----TGGGATAAACTTGG
GTGCATTCAGCATAAATCCAACCATGATGGCTGCAGC------------CCAGGCAGTGC
TACAAAGCAGTTGGGGTATGATATGCATGTTAGCCAGCCAGCAGAACCAGTCAGGCC---
-----CATCGGGTAATAACCAAAGCCAAGGCAACATGCAGAGGGAGCCAAACCAGGCCTT
CGGTTCTGGAAATAACTC------------------------------------------
------------------------------------------------------------
CTATAGTGGTTCTAATTCTGGTGCAGCAATT--GGTTGGGGATCAGCAT-CAAATGCAGG
GTCGGG-----CAGTGGTTTTAATGGAGGCTTTGGCTCAAGCAT-GGATTCTAAGTCTT-
CTGGCTGGGGAATGTAG
>Homo:sapiens_Human_ENSG00000238213_Chr2_Retained:intron
ATGTCTGAATATATTCGGGTAACCGAAGATGAGAACGA-TGAGCCCATTGAAATACCATC
GGA----AGACGAT-GGGACGGTGCTGCTGTCCACGGTTACAGCCCAGTTTCCAGGGGCG
TGTGGGCTTCGCTGCAGGAATCCGGTGTCTCAATGTA-------TGAGAGGTGTCCGGCT
G--GTAGAAGGAATTCTGCATGCCCCCGATGCTGGCTGGAGAAATCCGGTGTATGTTGTC
AACTATCCGAAAGATAACAAAAGAAAAATGGGTGAGACAGAAGCTTCATCAGCAGTGAAA
GTGAAA-------AGACCAGTCC-----------GATTTAATAGTGTTGGG---------
------------------------TCTCCCATGGAAAACAACTGAACAGGACCTGAAAGA
GTACTGTAGTACCTTTGGAGACGTTCTTATGGT---GC----------------------
------------------------------------------------------------
------------------------------------------------------------
-----------G--CAAAGCCAAGATGAGCCTTTGAGAAGCAGAAAAGTGTTTGTGGGGC
GCCGTACGGAGGACATGACTGAGGATGAGCTGTGGGA-GTTCTTCTCTCAGTATGGGGAT
G-TGATGGATGTCTTCGTCCCCAAGCCGTTCAGGGCCTTT-GCCTTTGTTCCATTTGCA-
--GATGATCAGA---------------TTGCGCGGTCTCTTTGTG--GAGAGGACTCG--
-ATGAAAGGAATCAGCGTTCACA--TATCCAATGCCGAACCCAAGCGC------AATAGC
AATAGAC------------AGCAA--GAAGTGGAAGA-----TTTGGTGGTAATCCA--G
GTGGCTTTGGGAATCAGGGTGGATTTGGTAAGAGTAGA-GGGGGTGGAGCTGG-------
--------TTTGGGAAACAATCAAGGTAGTAATATGGGTGG-----TGGGATAAACTTTG
GTGCGTTCAGCATTAATCCAGCCATGATGGCTGCCCC------------CCAGGCAGTGC
TGCAGAGCAGTTGGTGTACGATGGGTGTGTTAGCCAGCCAGC-GAAGCAGCCAGGCC---
-----CATCGGATGATAACCAAAGCCAAGGCAACATGCAGAGGGAGCCAAACCAGGCCTT
CGGTTCTGGAAATAACTC------------------------------------------
------------------------------------------------------------
TTGTAGTGGTTCTAATTTTGGTGCAACAATT--GGTTGGGGATCAGCAT-CCAATGCAGG
GTCGGG-----CAGTGGTTTTAATGGCGGCTTTGGCTCAAGCAT-GGATTCTAAGTCTT-
CTGGCTG-GGAACGTAG
>Homo:sapiens_Human_Chr20_Retrocopia
ATGTCTGAATACACTAGGGTAAGTGAAGTTGAGAATAA-GGAGCTCGTTGAAATATCATC
AGA----AGACAAT-GGGGTGGTGCTGCTGTCCACAGTTACAGCCCAGTTTCCAGGGGCA
TGTGGACTTCACTACAAGAATCCAGTGTCTCAGTGTA-------TGAGAGGTATCCAGCT
G--GTAGAAGGAATTCTGCATG-CCCTGATGCTGACTGTGGAAATCTGGTATATGTTGTC
AACTGTCCCAAAGATAACAAAAGAAAAATGGGTGAGACGG------------CAGTGAAA
GTGA---------AGAGCAGTCCAGAAAATATCTTATTTAATAGCGTTGGT-AATTAGTG
AGTTTTTGCTCTCAGTTTGTTTTTCCTCCTATGGAAA---------CAGGATCTGAAAGA
ATATTTTAGTACCTCTGGAGAAGT------------CCAAGTCAAGATAGATATTAAAAC
TGG-------------TCAAA-AGGGTTTGGCTTTGTTCATTTTATGGAGTATGAAA-GA
CACGTGAAAGTAATGTCACAGTGACATATGATAGATGGATGATGGTATGACTGTAAATTT
CCCAACT-CT-AAGCAAAGCCCAGATGAGCCTTTGAGAAGCAGAGAAGTGTTTGTGGGGC
GCTGTACAGAGGACATGACTGCAGATGAGCTATGGCA-GTTTTTCTGTCAGTACAAAGAA
G-TGGTGGATGTCTTCATCCCCAAGCCATTCAGGGCCTTT-GCCTTTGTTACATTTGCA-
--GTTGATCAGA---------------TTGCCCAATCTCTTTGTG--GAGAGGACTTGAT
CATTAAAGGACTCAGCATGCATA--TATCCAGTGCCAAACCTAATCAC----ACGACAGC
AATAGAT------------AGAAA--GAAGTGGAAGA-----------------------
-----TTTGGGAATCTGAGTGGATTTGGTAACAGTAGA--GGGGTGGATCTGG-------
--------CTTGGAAAACAATCGAGGTACCAATACAGGTGG-----TAG-ATGAATTTTG
GTGTGCTCAGCATTAATCCAGCCATGATGGCTGCAGC------------CCAGGCAGCGC
TGCAGAGCAGTTGGGGTAGGATGAGCATGTTAGCCAGCCAGCAGAACCAGTCAGGCC---
-----CATCAGGTAATAACCAAAGTCAAGGCAACATGCAAAGGGAGCCAAACCAGGTCTT
TGGTTCTAGAAATAACTC------------------------------------------
------------------------------------------------------------
TTACAGTGGTTCTAATTCTGGTGCAGCAATT--GGTTGGGAATCAGCAT-----------
--CAGG-----CAATGGTTTTAATGGAGGCTCTGGCTCAAGCAT-GGATTCTCAATCTT-
CTGGCTGGGAAATGTAG
>Homo:sapiens_Human_Chr8_Retrocopia
ATGTCTGAATATATTCGGGTAACCAAAGATGAGAACAA-TGAGCCCATTTAAATACCTTC
AGA----GGACGAA-GGGACGGTGCTGCTGTCCACTGTTACAGC-------CCAGGGGCA
CATGGGCTTTGCTACAGGAATCCAGTGTCTCAATGTA-------TGAGAGGTTTCCGGCT
G--GTAGAAGGAATTCTACATGCCCCCGATGCTGGCTGGGGAAATCTGGTGTATGTTTTC
AACTATCCCAAAGACAACAAAAGCAAAATGGATGAGACAGATGCTTCATCAGCAGTGAAA
GTGAAA----------------------------------A--GTTTTGGG---------
------------------------TGTCCCGTGGAAAACAACTGAACAGGATCTGAAAGA
ATATTTTAGTACCTTTGGAGAAGTTCTTACGGT---GCAGGTCAAGAAAGATATTAAGAC
TGGT---------CATTCAAA-GGGGTTTGGCTTTATTCATTTTATAGAATATGAAA-CA
CAGGTGAAAGTAATGTCACATTGACATATGATGGATGGACAATGGTGTGACTGTAAACTT
GCTAATT-CT-AAGCAAAGCCCAGATGAA-CATTGAGAAGCAGAAAAGTGTTTTTGGGGC
A--GTACAGAGAACATAACTGTGGATGAGCTGTCGCA-GTTCTTCTGTCAGTACGGGGAA
G-TGGTGGATGTCTTCATCCCCAAGCCGTTCAGGGCCTTT-GCCTTTGTTACATTTGCA-
--GATGATCAGGTTGCTCAATCTCTG-TTGCACAATCTTTTTGTG--GAGAGGACTTGAT
CATTAAAGGAATCAGTGTTAAAA--TACCCAATGCC-AACCTAAGCAC------AATAGC
AAT----------------AGAAA--GAAGTGGAAGA-----TTTGGTGGTAATCCA--G
GTGGCTTTGGGAATCAGGGTGGATTTGGTAATAGTAGA-GGGGATGGAGCTGG-------
--------TTTGGGAAACAACCAAGGTAGTATTATGGGTGG-----TGGGATAAACTTTG
GTGAGTTCAGCATTAATCCAGCCATGATGGCTGCAGC------------CCAGGCAGTGC
TACAGAGCAGTTGGGGTATCATGGGCATGTTAGCCAGCCAGCAGAGCCAGTCAGGCC---
-----CATTGTGTAATAACCAAAGCCAAGGCAACATGCAGAGGGAGCCAAACCAGGCCTT
CGATTCTGGAAATAACTC------------------------------------------
------------------------------------------------------------
--ATAGTGGTTCTAATTCTGGGGCAGCAATT--GGTTGGGGATCAGCAT-CAAAAGCAGG
GTGGGG-----CAGTGGTTTTAAAGAAGGCTTTGGCTCAAGCAT-GGATTCTAAGTCTT-
CTGGCTGGGGAATGTAG
>Homo:sapiens_Human_Chr6_Retrocopia
ATATCTGCATGTATTCAGGTAACTAGAGACAAGAATTA-TGAGCCCATTGAAATACCATC
AGA----AGATGAT-AGAACAGTGCTGCTGCCCACGGTTACAGTCCAGTTTCCAGGGGCA
TGTGGGCTCCCCTACAGGATTCCAGTGTCTCA-GGTA-------TTAGGAGTGTCT-GCT
G--GTAGAAGGAATTCTGCATGCCCCCAGTGCTGGCTGGGGAAATTTGGTGTACGTTGTC
AACTATTCTGTAGATAACTACAGAAAAAGGGAAAAGACAGATACTTCATTAGCCATAAAA
GTGAAA-------AGAGCAGTCCAGAAAACATCTGCTTTAGCAGTGTTGGG---------
------------------------TCTCCCATGGAAAACAACTGAACAGGATCTGAAAGA
ATATTTCAGTACCTTTGGAGAAATTCTTATGGT---TCAGGTCAAGAAGGATGTTAGAAC
TGGC---------TATTCAAA-GGGGTTTGGCTTTGTTCATTTTATAAAATATGAAA-CC
CAGGTGAAAG-AATGTCACAGCAACATAAGACAGATAGATGATGGTGTGACTGTACAGTT
CCTAACT-CTAAAGCAAACACTGAATGAGACTTTGAGAAGCAAAAAGATGTTTGTGGGGT
GTTGTACAGAGATTATGAATTCTGATAAGCTGCAGCA-GTTCTTTGGTCATTGCAGAGAA
G-TGATAGATGTCTTCATTTCCAAACCATTCAGGGACTTT-GCCTTTCTTACATT-GCA-
--GATGATTAGC---------------TTGCCCAGTCTCTTTGTG--GAGAGGACTTGAT
TATTAAGGGAATCAGCATACATA--TATCCAATGC-AAGTGTAAGCAC------AATAGC
AATAGAC------------AGAAA--AAGGTGGAAGA-----TTTGGTGGT-TTCCA--G
GTAGCTTTGGGAATCAGAGCGGATTTGGTAACTGTAGT-GGGAGTGGAGCAGA-------
--------CCTGAGAAACAATCAAGGTAG-AACATGGAGGG-----TGGAATGAACT---
------------------------------------------------------------
------------------------------------------------------------
------------------------------------------------------------
------------------------------------------------------------
------------------------------------------------------------
------------------------------------------------------------
------------------------------------------------------------
-----------------
>Colobus:angolensis:palliatus_Angola:colobus_ENSCANG00000030022_KN979929.1_TARDBP
ATGTCTGAATATATTCGGGTAACCGAAGATGAGAACGA-TGAGCCCATTGAAATACCATC
GGA----AGATGAT-GGGACGGTGCTGCTGTCCACGGTCACAGCCCAGTTTCCAGGGGCG
TGTGGGCTTCGCTACAGGAATCCAGTGTCTCAATGTA-------TGAGAGGTGTCCGACT
G--GTAGAAGGAATTCTGCATGCCCCCGATGCTGGCTGGGGAAATCTGGTGTATGTTGTC
AACTATCCGAAAGATAACAAAAGAAAAATGGATGAGACAGATGCTTCATCAGCAGTGAAA
GTGAAA-------AGAGCAGTCCAGAAAACATCCGATTTAATAGTGTTGGG---------
------------------------TCTCCCATGGAAAACAACTGAACAGGACCTGAAAGA
GTATTTTAGTACCTTCGGAGAAGTTCTTATGGT---GCAGGTCAAGAAAGATCTTAAGAC
TGGT---------CATTCAAA-GGGCTTTGGCTTTGTTCGTTTTACGGAATATGAAA-CA
CAGGTGAAAGTAATGTCACAGCGACATATGATAGATGGACGATGGTGTGACTGTAAACTT
CCTAATT-CT-AAGCAAAGCCAAGATGAGCCTTTGAGAAGCAGAAAAGTGTTTGTGGGGC
GCTGTACGGAGGACATGACTGAGGATGAGCTGCGGGA-GTTCTTCTCTCAGTACGGGGAT
G-TGATGGATGTCTTCATCCCCAAGCCGTTCAGGGCCTTT-GCCTTTGTTACATTTGCA-
--GATGATCAGA---------------TTGCGCAGTCTCTTTGTG--GAGAGGACTTGAT
CATTAAAGGAATCAGCGTTCATA--TATCCAATGCCGAACCTAAGCAC------AATAGC
AATAGACAGTT--------AGAAA--GAAGTGGAAGA-----TTTGGTGGTAATCCA--G
GTGGCTTTGGGAATCAGGGTGGATTTGGTAATAGCAGA-GGGGGTGGAGCTGG-------
--------TTTGGGAAACAATCAAGGTAGTAATATGGGTGG-----TGGGATGAACTTTG
GTGCATTCAGCATTAATCCAGCCATGATGGCTGCTGC------------CCAGGCAGCAC
TACAGAGCAGTTGGGGTATGATGGGCATGTTAGCCAGCCAGCAGAACCAGTCAGGCC---
-----CATCGGGTAATAACCAAAGCCAAGGCAACATGCAGAGGGAGCCAAACCAGGCCTT
CGGTTCTGGAAATAACTC------------------------------------------
------------------------------------------------------------
TTATAGTGGTTCTAATTCTGGTGCAGCAATT--GGTTGGGGATCAGCAT-CAAATGCAGG
GTCGGG-----CAGTGGTTTTAATGGAGGCTTTGGCTCAAGCAT-GGATTCTAAGTCTT-
CTGGCTGGGGAATGTAG
>Colobus:angolensis:palliatus_Angola:colobus_KN980696.1_Retrocopia
ATGTCTGAATATATTCGGGTAACCAAAGATGAGAATGGTTGAGCCTGTTGAAATACCATC
AGA----AGACGAT-GGGACAGTGCTGCTGTCCACGGTTACAGCCCAGTTTCCAGGGGCA
TGTGGGTTTCGCGACAGGAATCCAGTGTCTCAATGTA-------TGAGAGGTGTCTGGCT
G--GTGGAAGGAATTCTTCATGCCCCCGATGCTGGCTGGGGAAATCTGGTGTATGCTGTC
AACTATCCTAAAGATAAAAAAAGAAAAATGGATGAGACAGACGCTTCATCAGCGGTGCAC
GTGAAA-------AGAGCAGTCCAGAAAACATCCAATTTAATAGTGTTGGG---------
------------------------TCTCCCATGGACAACAACTGAGCAGGACCTGAAAGA
ATATTTTAGTACCTTTGGAGAAGCTCTTATGGT---GCAGATCAAGAAAGATATTAAGAC
TGGT---------CATTCAAA-GGGGTTTGGCTTCATTTGTTTTATGGAATATGAAA-CA
CAGGTGAAAGTAATGTCACAGCAGCATATGATAGATGAACAATGGTATGACTGTAAACTT
CCCAATT-CG-AAGCAAAGCCCAGATAAGCCTTTGAGAAGCAGAAAAGTGTTCGTGGGGC
ACTGAACAGAGGACATGAATGCGGATGAGCTGTGGCA-G---TTCTGTCAGTATGGGGAA
G-TGGTGGATGTCTTCATCCTCAAGCCGTTCAGGGTCTTT-GCCTTTGTTACATTTGCA-
--GATGATCAGT---------------TTCTACTGTCTTTGTGTG--GAGAGGACTTGAT
CATTAAAGGAATCAGCATTCATA--TATCCAATGCCAAACCTAAGCAC------AATAGT
AAT----------------AGAAA--GAAGTGGAAGA-----TTTGGTGGTAATCCA--G
GTGGCTTTGGAAATCAGGGTGGATTTGGTAATAGTAGA-GGGGGTGGAGCTGG-------
--------TTTGGGAAA----CAAGGTAGTAATATCAGTGG-----TGGGATAAACTTTG
GTGCATTCAACATTAATCCAACCATAATGGCTGCAGC------------CCAGGCAGTGC
TACAGAGCAGTTGGGGTATGATGGGCATGTTAGCCAGCCAGCAGAACCAGTCAGGCC---
-----CATCGGGTAATAACCAAAGCCAAAGCAACATGCAGAGGGAGCCAAACCAGGCCTT
CGGTTCTGGAAATAACTC------------------------------------------
------------------------------------------------------------
CTATGGTGATTCTAATTCTGGTGCAGAAATT--GGTTGGGGATCAGCAT-CAAATGCAGC
ATCGGG-----CAGTGGTTTTAATGGAGGCTTTGGCTGAAGCAT-GGATTCTAAGTCTT-
CTGGCTGGGGAATGTAG
>Colobus:angolensis:palliatus_Angola:colobus_KN985789.1_Retrocopia
ATGTCTGAATATATTCAGGTAACCGAAGATGAGAACGA-TGAGCCCATTGAAATACCATC
GCA----AGACGAT-GGGACGGTGCTGCTGTCCACGGTTACAGC--AGTTTCCAGGGGCG
TGTGGGCTTCGCTACCGGAATCCAGCGTCTCAATGTC-------TGAGAGGTGGACGGCT
G--GTGGAAGGAATGCTGCCTGCCCCCGATGCTGGCTGGGGAACTCTGGTGTATGTTGTC
AACTATCCGAAAGATAACAAGAGAAAAATGGATGAGACAGATGCTTCATGAACAGTGCAA
GTGAAA-------AGAGCAGTCCAGAAAACATCGGATTGAACAGTGTCGGG---------
------------------------TCTCCTGTGGGGAACAACTGAACAGGGCCTGAAAGA
GTATTGCAGTACCTTTGGAGAAGCTCTTACGGT---GC----------------------
------------------------------------------------------------
------------------------------------------------------------
-----------A--CAAAGCCAAGATGAGCCTTTGAGAAGCAGGAAAGTGTTTGTGGGGT
GCTGTACGGAGGACATGACTGAGGATGAGCTGCGGGA-GTTCTTCTCTCAGTACGGGGAT
G-TGATGGATGTCTTCATCCCCGAGCCGTTCAGGGCCTTT-GCCTTTGTTACATTTGCA-
--GATGGTCAGA---------------TGGCGCAGTCTCTTTGTG--GAGAGGACTTGAT
GATTAAAGGAATCAGCGTTCATATATATCCAGTGCCGAACCTAAGCAC------AATAGC
AAT----------------AGAAA--GAAGTGGAAGA-----TTTGGTTGTAATCCA--G
GTGGCTTTGGGAATCAGGGTGCATTTGGTAATAGTAGA-GGGGGTGGAGCTGG-------
--------TTTGGGAAACAATCAAGGTAGTAATACGGGTGG-----TGGGATAAACTTTG
GTGCATTCAGCATTAATTCAGCTGTGATGGCTGCCAC------------CCAGGCAGCAC
TACAGAGCAGTTGGTGTATGGTGGGCATGTTAGCCAGTCAGCAGAACCAGTCAGGCC---
-----CATCGGGTAAGAACCAAAGCCAAGGCAACATGCAGAGGGAGCCAAACCAGGCGTT
TGGTTCTGGAAATAACTC------------------------------------------
------------------------------------------------------------
TCACAGTGGTTCTAATTTTGGTGCAGCAATT--GGCTGGGGATCAGCAT-CAAATGCAGG
GTCGGG-----CAGTGGTTTTAATGGAGACTTTGGCTCAAGCAT-GGATTCTAAGTCTT-
CCGGCTGGGGAATGTAG
>Colobus:angolensis:palliatus_Angola:colobus_KN982473.1_Retrocopia
-TGTATGAATATATTCGGGTAACCGAAGGTGAGAATGA-TGAGCCCACTGAAACACCGTC
GGA----AGATGAT-GGGACGGCGC-GCTGCCCACAGTTACAGCCCAGTTTCCAGGGGCA
TGTGGGCTTCACTACAGGAACTCCACGTCTCAATGTA-------TGAGAGGCGTCCAGCT
G--GCAGAAGGTGTTCTGCATTACCCCAGTGGGGGCTG-GGAAATCTGGTGTATGTTGTC
AACTATCTCAAAGATAACAAAAGAAAAACGGATGAGACAGATGCTTCATCAGCAGTGAAA
GTGGGA-------AGAGCAGTCCAGAAAACACCTGATTTAATCGTGTTGGA---------
------------------------TCTCCCACGGAAAACAACCAAACAGGACCGGAAAGA
ATATTTTAGTACCTTTGGAGAAGTTCTTATGGT---GCAGGACAAGAAAGATATTAAAAC
TGGT---------CATTCGAA-GGGGTCTGGCTTTGTTCGATTTACAGAATATAAAA-CG
CAGGTGAAAATAATGTCACAGCGACATGTGATAGACGGACGATGGTGTGACTGTAAACTT
CCTAATT-CT-AAGCAAAGCCCAGAGGAGCCTTTGAGAAGCAGAAAAGTGTTTATGGGGC
TCTGTGCAGAGGACGTGGCTGCGGATGAGCTACGGCA-GCTCTTTCGTCAGTCCAGAGAA
A-TAACGGATGTCTTCGTCCCCGAGCCATTCAGCGTCTTT-GCCTTTGTTACAGTTGCA-
--GCTGATCAGG---------------TTTCCCAAGCTCTGTGTG--GAGAGGACTTGAT
CATTAAAGGAATCAGCATTCATA--GATCCAATGCTGAACCCAAGCAC------AACAGC
AACAGAC------------AGAAA--GACGTGGAAGA-----TTTGGTGGTAATTCA--G
GTGGTTCTGGGAATCAGGGTGGATCTGGGAACAGTACA-AGGGGTGGAGCTGG-------
--------TTTGGGAAACA-TTAAAGTAGTAAGAT-GGTGG-----TGGGATGAAATTTG
GTGCATTCGGCATTAATCCAGACATGATGGCTGCAGC------------CCAGGCAGCGC
TGCAGAGCAGCTGGAGTATGGCGGGCACGTTAGCCAGCCAGCAGAACCAGTGAGACCCAT
CAGGTCATCAGGTAATATCCAAAGCCAACACAACATGCAGA--AAGCCAAATCAGGTCTT
TGGTTCTGGAAATAACTCTTACAGT-----------------------------------
------------------------------------------------------------
GTTTAGTGGTTCTAATTCTGGTGCAGCAACT--GGTTGGGGATCAACAT-CAAATGCAGG
TTCGGG-----CAGTGGTTTTAATGGAGGCTTTGGCTCAAACAT-GGATTCTAAATCTT-
CTGGCTGGGGA------
>Colobus:angolensis:palliatus_Angola:colobus_KN985901.1_Retrocopia
ATGTCTGAATATATTCAGGTAACCGAAGATGAGAATAA-TGAGCCCATTTAAATACCACC
AGG----AGACAAT-GGGACGGTGCTGCTGTCCACGGTTACGGC-------CAAGGGGCT
TGCAGGCTTTGCTACAGGAATCCAGTGTCTCAGTGTA-------TGAGAGTTTTCTGGCT
G--GTAGAAGGAATTCTGCATG-CCCTGATGCTGGCTGGGGAAATCCGGTGTATGTTTTC
AACTATCCCAAAGACAACAGAAGCAAAATGGATGAGACAGATGCTTCATCAGCAGTGAAA
GTGAAA----------------------------------A--GTGTTGGA---------
------------------------TCTCCCATGGAAAACAACTGAACAGGATCTGAAAGA
ATATTTTAGTACCTTTGG---AGTTCTTATGGT---GCAGGTCTAAAAAGATATTAAGAC
TGGT---------CATTCAGA-GGGGTTTG-CTTTGTTCATTTTATGGAATATGAAA-CA
CAGGTGAAAGTAATGTCACAGCGACATACGGTAGATGGACAATGGTGTGACTGTAAACTT
CCTAATT-CT-TAGCAAAGCCCAGATGAAACTTTGAGAAGCAGAAAAGTGTTTTTGGGGC
A--GTACAGAGAACACGA--GTGGATGAGCTGTCACA-GTTTTTCTGTCAGAACGGGGAA
G-TGGT-GATGTCTTCATCTCCAAGCCGTTCAGGGCCTTT-GCCTTTGTTACATTTGCA-
--GATGATCAGATTGCTCAATCGCT--TTGCACAATCTCTTTGTG--GAGAGGACTTGAT
CATTAAAGGAATCAGCATTCAAA--TACCCAATGCCAAACCTAAGCAC------AATAGC
AATAGAC------------AGAAA--GAAGTGGAAGA-----TTTGGTGGTAATCCA--G
GTGGCTTTGGGAATCAGACTGGATTTGGTAATAGTAGA-GGGGGTGCAGCTGG-------
--------TTTGCAAAACAACCAAAGTAGTAATATGGTTGG-----TGGTATAAACTTTG
GTGAGTTCAGCATTAATCCAGCCGTGATGGCTGCAGC------------CCAGGCAGTGC
TACACAGCAGTTGGGGTATCATGGGCAAGTTACCCAGCCAGCAGAACCAGCCAGGCC---
-----CATTGGGTAATAACCAAAGCCAAGGCAACACGCAGAGGGAGCCAAACCAGGCCTT
CAATTCTGGAAATAACTC------------------------------------------
------------------------------------------------------------
TTATAGTGGTTCTAATTCTGGGGCAGCAATT--GGTTGGGGATCAGCAT-CAAATGCAGG
GTGGGG-----CAGTGGTTTTAATGGAGGCTTTGGCTCAAGCAT-GGATTCTAAGTCTT-
CTGGCTGAGGAAA----
>Colobus:angolensis:palliatus_Angola:colobus_KN980462.1_Retrocopia
ATGTCTGAATACACTTGGGTAAGTGAAGATGAGAATAA-GGAGCTCATTGAAATATCATC
AGA----ATACAAT-GGGGTAGTGCTGCTGTCCACAGTTATAGCCCAGTTTCCAGGGGCA
CATGGGCTTCACCACAAGAATCCAGTGTCTCAATGTA-------TGAAAGGTATCCTGCT
G--GTAGAAGGAACTGTGCATGCCCCTGATGCTGACAGTGGAAATCTGGTATATGTTGTC
AACTGTCCCAAAGATAACAAAAGAAAAATGGGTGAGACAG------------CAGTGAAA
GTGA---------AGAGCAGTCCAGAAAATGTCTTCTTTAATAGCTCTGGT-AATTAGTG
AGTTTGTGCTCTGAGTTTGTTTTTCCTCCTATGGCAA---------CAGGATCTGAAAGA
ATATTTTAGTACCTTTGGAGAAGT------------CCTAGTAAAGATAGATATTAAAAC
TGG-------------TCAAA-GGGGTTTGGCTTTATTCTTTTTACAGAGTATGAAA-CA
CACGTGAAAGTAATACCACAGTGACATATGATAGATGGATGATGGTATGAC--TAAATTT
CCCAACT-CT-AAGCAAACCGCAGATGAGCCTTTGAGAAGCAGAAAAGTGTTTGTGGGGT
GCTGTACAGAGGACATGACTGCAGATGAGCTATGGCA-GTTTTTCTGTCAGTACAAAGAA
G-TGGTGGATATCTTCATCCCCAAGCCATTCAGGGCCTTT-GCCTTTGTTACATTTGCA-
--GATGATCAGA---------------TCGCCCAATCTCCTTGTG--GAGAGGACTTGAT
CATTAAAGGACTCAGCATACACG--TATCCAATGCCAAGCCTAATTAC----ACAATAGC
AATAGAT------------AGAAA--GAAGTGGAAGA-----------------------
-----TTTGGGAATATGAGTGGATTTGGTAATAGTAGA--GGGGCGCATCTGG-------
--------CTTGGAAACCAACCAAGATACTAATATAGGTGG-----TAG-AT--------
-TGTGCTCAGCATTAATCCAGTCATGATG-----------------------------GC
TGCAGAGCAGCTGGGGTATGATGAGCACGTTAGCCAGCCAGCAGAACCAGTCAGGCC---
-----CACCAAGTAATAACCAAAGTAAAGGCAACATGCAGAGGGAGCCAAATCAGGTCTT
TGGGTCTAGAAATAACTC------------------------------------------
------------------------------------------------------------
TTACAGTGGTTCAAACTCTGGTGCAGCAATT--GGTTGGGAATCAGCAT-CAAATGCAGG
ATCAGG-----CAATGGTTTTAATGGAGGCTTTGGCTCAAGCAT-GGATTCTAAATCTT-
CTGGCTGGGAAATGTAG
>Rhinopithecus:bieti_Black:snub-nosed:monkey_ENSRBIG00000034783_TARDBP_MCGX01006123.1
ATGTCTGAATATATTCGGGTAACCGAAGATGAGAACGA-TGAGCCCATTGAAATACCATC
GGA----AGACGAT-GGGACGGTGCTGCTGTCCACGGTCACAGCCCAGTTTCCAGGGGCG
TGTGGGCTTCGCTACAGGAATCCAGTGTCTCAATGTA-------TGAGAGGTGTCCGACT
G--GTAGAAGGAATTCTGCATGCCCCCGATGCTGGCTGGGGAAATCTGGTGTATGTTGTC
AACTATCCGAAAGATAACAAAAGAAAAATGGATGAGACAGATGCTTCATCAGCAGTGAAA
GTGAAA-------AGAGCAGTCCAGAAAACATCCGATTTAATAGTGTTGGG---------
------------------------TCTCCCATGGAAAACAACTGAACAGGACCTGAAAGA
GTATTTTAGTACCTTTGGAGAAGTTCTTATGGT---GCAGGTCAAGAAAGATCTTAAGAC
TGGC---------CATTCAAA-GGGCTTTGGCTTTGTTCGTTTTACGGAATATGAAA-CA
CAGGTGAAAGTAATGTCACAGCGACATATGATAGATGGACGATGGTGTGACTGTAAACTT
CCTAATT-CT-AAGCAAAGCCAAGATGAGCCTTTGAGAAGCAGAAAAGTGTTTGTGGGGC
GCTGTACAGAGGACATGACTGAGGATGAGCTGCGGGA-GTTCTTCTCTCAGTACGGGGAT
G-TGATGGATGTCTTCATCCCCAAGCCGTTCAGGGCCTTT-GCCTTTGTTACATTTGCA-
--GATGATCAGA---------------TTGCGCAGTCTCTTTGTG--GAGAGGACTTGAT
CATTAAAGGAATCAGCGTTCATA--TATCCAATGCCGAACCTAAGCAC------AATAGC
AATAGACAGTT--------AGAAA--GAAGTGGAAGA-----TTTGGTGGTAATCCA--G
GTGGCTTTGGGAATCAGGGTGGATTTGGTAATAGCAGA-GGGGGTGGAGCTGG-------
--------TTTGGGAAACAATCAAGGTAGTAATATGGGTGG-----TGGGATGAACTTTG
GTGCATTCAGCATTAATCCAGCCATGATGGCTGCTGC------------CCAGGCAGCAC
TACAGAGCAGTTGGGGTATGATGGGCATGTTAGCCAGCCAGCAGAACCAGTCAGGCC---
-----CATCGGGTAATAACCAAAGCCAAGGCAACATGCAGAGGGAGCCAAACCAGGCCTT
CGGTTCTGGAAATAACTC------------------------------------------
------------------------------------------------------------
CTATAGTGGTTCTAATTCTGGTGCAGCAATT--GGTTGGGGATCAGCAT-CAAATGCAGG
GTCGGG-----CAGTGGTTTTAATGGAGGCTTTGGCTCAAGCAT-GGATTCCAAGTCTT-
CTGGCTGGGGAATGTAG
>Rhinopithecus:bieti_Black:snub-nosed:monkey_MCGX01007792.1_Retrocopia
ATGTCTGAATATATTCGGGTAACCAAAGATGAGAACGGTTGAGCCCGTTGAAATACCATC
AGA----AGACGAT-GGGACAGTGCTGCTGTCCACGGTTACAGCCCAGTTTCCAGGGGCA
TGTGGGTTTCGCGACAGGAATCCAGTGTCTCAATGTA-------TGAGAGGTGTCTGGCT
G--GTGGAAGGAATTCTTCATGCCCCCGATGCTGGCTGGGGAAATCTGGTGTATGCTGTC
AACTATCCTAAAGATAAAAAAAGAAAAATGGATGAGATAGATGCTTCATCAGCAGTGAAC
GTG-AA-------AGAGCAGTCCAGAAAACATCCAATGTAATAGTGTTGGG---------
------------------------TCTCCCATGGACAACAACTGAGCAGGACCTGAAAGA
ATATTTTAGTACCTTTGGAGAAGCTCTTATGGT---GCAGATCAAGAAAGATACTAAGAC
TGGT---------CATTCAAA-GGGGTTTGGCTTCGTTTGTTTTATGGAATATGAAA-CA
TAGGTGAAAGTAATGTCACAGCAGCATATGATAGATGAACAATGGTGTGACTGTAAACTT
CCCAATT-CT-AAGCAAAGCCCAGATAAGCCTTTGAGAAGCAGAAAAGTGTTTGTGGGGC
ACTGAACAGAGGACATGAATGCGGATGAGCTGTGGCA-G---TTCTGTCAGTACGGGGAA
G-TGGTGGATGTCTTCATCCTCAAGCCGTTCAGGGTCTGT-GCCTTTGTTACATTTGCA-
--GATGATCAGG---------------TTCTACCGTCTTTGTGTGGAGAGAGGACTTGAT
CATTAAAGGAATCAGCATTCATA--TATCCAATGCCAAACCTAAGCAC------AATAGT
AATAGAA------------AGAAA--GAAGTGGAAGA-----TTTGGTTGTAATCCA--G
GTGGCTTTGGAAATCAGGGTGGATTTGGTAATAGTAGA-GGGGGTGGAGCTGG-------
--------TTTGGGAAACAATCAAGGTAGTAATATCGGTGG-----TGGGATAAACTTTG
GTGCATTCAACGTTAATCCAACCATAATGGCTACAGC------------CCAGGCAGTGC
TACAGAGCAGTTGGGGTATGATGGGCATGTTAGCCAGCCAGCAGAACCAGTCAGGCC---
-----CATCGGGTAATAACCAAAGCCAAAGCAACATGCAGAGGGAGCCAAACCAGGCCTT
CGGTTCTGGAAATAACTC------------------------------------------
------------------------------------------------------------
CTATAGTGGTTTCTAATTCTGGGCAGCAATTGGGGTTGGGGAATAGCATGCAAATGCAGC
ATCGGGGCAGCTTGGTGTTTAATGGAGGGCTTTGGCTCAAGCATCGGAATTCAAGTCTTG
CTGGCACTGGGATGTAG
>Rhinopithecus:bieti_Black:snub-nosed:monkey_MCGX01003508.1_Retrocopia
ATGTCTGAATATATTCAGGTAACCGAAGATGAGAACGA-TGAGCCCATTGAAATACCATC
CCA----AGACGAT-GGGACGGTGCTGCTGTCCACGGTTACAGC--CGTTTCCAGGGCCG
TGTGGGCTTCGCTACAGGAATCCAGTGTCTCAATGTA-------TGAGAGCTGGACGGCT
G--GTGGAAGGAATTCTGCCTGCCCCCGACGCTGGCTGGGGAACTCTGGTGTATGTTGTC
AACTATCCGAAAGATAACAAAAGAAAAATGGATGAGACAGATGCTTCATGGGCAGTGAAA
GTGAAA-------AGAGCAGTCCAGAAAACATCGGGCTTAACAGTGTCGGG---------
------------------------TCTCCCGTGGGGAACAA-----------CTGAAAGA
GTATTGCAGTACCTTTGGAGAAGCTCTTATGGTGCAGC----------------------
------------------------------------------------------------
------------------------------------------------------------
-----------A---AAAGCCAAGACGAGCCTTTGAGAAGCAGGAAAGTGTTTGTGGGGT
GCTGTACAGAGGACATGACTGAGGATGAGCTGCGGGA-GTTCTTCTCTCAGTACGAGGAT
G-TGATGGATGTCTTCATCCCCGAGCCGTTCAGGGCCTTT-GCCTTTGTTACATTTGCA-
--GATGGTCAGA---------------TGGCGCAGTCTCTTTGTG--GAGAGGACTTGAT
GATTAAAGGAATCAGCGTTCATATATATCCAATGCCGAACCTAAGCAC------AATAGC
AAT----------------AGAAA--GAAGTGGAAGA-----TTTGGTTGTAATCCA--G
GTGGCTTTGGGAATCAGGGCGCATTTGGTAATAGTAGA-AGGGGTGGAGCTGG-------
--------TTTGGGAAACAATCAAGGTAGTAATACGGGTGG-----TGGGATAAACTTTG
GTGCATTCAGCATTAATTCAGTCATGGTTGCTGCCGC------------CCAGGCAGCGC
TACAGAGTAGTTGGTGTATGATGGGCATGTTAGCCAGTCAGCAGAACCAGTCAGGCC---
-----CATCAGGTAAGAACTAAAGCCAAGGCAACATGCAGAGGGAGCCAAACCAGGCGTT
CGGTTCTGGAAATAACTC------------------------------------------
------------------------------------------------------------
TTACAGTGGTTCTAATTTTGGTGCAGCAATT--GGCTGGGGATCAGCAT-CAAATGCAGG
GTCGGG-----CAGTGGTTTTAATGGAGGCTTTGGCTCAAGCAT-GGATTCTAAGTCTT-
CCGGCTGGGGAATGTAG
>Rhinopithecus:bieti_Black:snub-nosed:monkey_MCGX01008277.1_Retrocopia
ATGTCTGAATATATTCAGGTAACCGAAGATGAGAACAA-TGATCCCATTTAAATACCACC
AGG----AGACAAT-GGGACGGTGCTGCTGTCCACGGTTACGGC-------CAAGGGACT
CGCAGGCTTTGCTACAGGAATCCGGTGTCTCAGTGTA-------TGAGAGGTTTCTGGCT
G--GTAGAAGGAATTCTGCATG-CCCCGATGCTGGCTGGGGAAATCTGGTGTATGTTTTC
AACTATCCCAAAGACAACAGAAGCAAAATGGATGAGACAGATGCTTCATCAGCAGTGAAA
GTGAAA----------------------------------A--GTGTTGGA---------
------------------------TCTCCCATGGAAAACAACTGAACAGGATCTGAAAGA
ATATTTTAGTACCTTTGG---AGTTCTTATGGT---GCAGGTCTAAAAAGATATTAAGAC
TGGT---------CATTCAGA-GGGGTTTG-CTTTGTTCATTTTATGGAATATGAAA-CA
CAGGTGAAAGCAATGTCACAGTGACATATGGTAGATGGACAACGGTGTGACTGTAAACTT
CCTAATT-CT-AAGCAAAGCCCAGATGAAACTTTGAGAAGCAGAAAAGTGTTTTTGGGGC
A--GTACAGAGAACACGACTGTGGATGCGCTGTCGCA-GTTCTTCTGTCAGTACGGGGAA
G-TGGT-GATGTCTTCATCTCCAAGCCGTTCAGGGCCTTT-GCCTTTGTTACATTTGCA-
--GATGATCAGGTTGCTCA---------TGCACAATCTCTTTGTG--GAGAGGACTTGAT
CATTAAAGGAATCAGCATTCAAA--TACCCAATGCCAAACCTAAGCAC------AATAGC
AATAGAC------------AGAAA--GAAGTGGAAGA-----TTTGGTGGTAATCCA--G
GTGGCTTTGGGAATCAGAGTGGATTTGGTAATAGTAGA-GGAGGTGGAGCTGG-------
--------TTTGCAAAACAACCTAAGTAGTAATATGGTTGG-----TGGGATAAACTTTG
GTGAGTTCAGCATTAATCCAGCCGTGATGGCTGCAGC------------CCAGGCAGCGC
TACACAGCAGTTGGGGTATCATGGGCATGTTAACCAGCCGGCAGAACCAGCCAGGCC---
-----CATTGGGTAATAACCAAAGCCAAGGCAACACGCAGAGGGAGCCAAACCAGGCCTT
CAATTCTGGAAATAACTC------------------------------------------
------------------------------------------------------------
TTATAGTGGTTCTAATACTGGGGCAGCAATT--GGTTGGGGATCAGCAT-CAAATGCAGG
GTGGGG-----CAGTGGTTTTAATGGAGGCTTTGGCTCAAACAT-GGATTCTAAGTCTT-
CTGGCTGAGGAATGTAA
>Rhinopithecus:bieti_Black:snub-nosed:monkey_MCGX01000521.1_Retrocopia
ATGTCTGAATACACTTGGGTAAGTGAAGATGAGAATAA-GGAGCTCATTGAAATATCATC
AGA----ATACAAT-CAGGTAGTGCTGCTGTCCACAGTTATAGCCCAGTTTCCAGGGACA
CGTGGGCTTCACCACAAGAATCCAGTGTCTCAATGTA-------TGAAAGGTATCCTGCT
G--ATAGAAGGCATTCTGCATGCCCCTGATGCTGACAGTGGAAATCTGGTATATGTTGTC
AACTGTCCCAAAGATAACAAAAGAAAAATGGGTGAGACAG------------CAGTGAAA
ATGA---------AGAGCAGTCCAGAAAATATCTTATTTAATAGCACTGGT-AATTAGTG
AGTTTGTGCTCTGAGTTTGTTTTTCCTCCTATGGCAA---------CAGGATCTGAAAGA
ATATTTTAGTACCTTTGGAGAAGT------------CCAAGTAAAGATAGATATTAAAAC
TGG-------------TCAAA-GGGGTTTGGCTTTATTCTTTTTACGGAGTATAAAA-CA
CACGTGAAAGTAATGCCACAGTGACATATGATAGATGGATGATGGTATGAC--TAAATTT
CCCAACT-CT-AAGCAAACCCCAGATGAGCCTTTGAGACGCAGAAAAGTGTTTGTGGGGT
GCTGTACAGAGGACATGACTGCAGATGAGCTATGGCA-GTTTTTCTGTCAGTACAAAGAA
G-TGGTGGATGTCTTCATCCCCAAGCCATTCAGGGCCTTT-GCCTTTGTTACATTTGCA-
--GATGATAAGA---------------TTGCCCAATCTCCTTGTG--GAGAGGACTTGAA
CATTAAAGGACTCAGCATACACA--TATCCAATGCCAAGCCTAATCAC----ACAATAGC
A----AT------------AGATA--GAAGTGGAAGA-----------------------
-----TTTGGGAATATGAGTGGATTTGGTAATAGTAGA--GGGGTGCATCTGG-------
--------CTTGGAAAACAACCAAGATACTAATATAGGTAG-----TAG-ATGAACTTTG
GTGTGTTCAGCATTAATCCAGTCATGATG-----------------------------GC
TACAGAGCAGTTGGGGTACGATGAGCACGTTAGCCAGCCAGCAGAACCAGTCAGGCC---
-----CACCAAGTAATAACCAAAGTAAAGGCAACATGCAGAGGGAGCCAAATCAGGTCTT
TGGGTCTAGAAATAACTC------------------------------------------
------------------------------------------------------------
TTACAGTGGTTCGAACTCTGGTGCAGCAATT--GGTTGGGAATCAGCAT-CAAATGCAGG
ATCAGG-----CAATGGTTTTAATGGAGGCTTTGGCTCAAGCAT-GGATTCTAAATCTT-
CTGGCTGGGAAATGTAG
>Rhinopithecus:bieti_Black:snub-nosed:monkey_MCGX01003108.1_Retrocopia
-----------TATTCAGGTAACCAGAGATGAGAATTA-TGAGCCTATTGAAATACCATC
AGA----AGGCTAT-GGAACGGTGCTGCTGCCCACGGTTACAGTTCAGTTTCCAGGGGCA
TGTGGGCTTCCCTACAGGATTCCAGTGTCCCAGGGTA-------TTAGGGGTGTC-----
-------AAGGAATTCTGCATGCCCCCAATGCTGGCTGGGGAAATTTGATATATGTTGTC
AACTATTCTGTAGATAACTACAGAAAAAGGGATAAAACAGATATTTTATTAGCCATAAAA
GTGAAA-------AGAGCAGTCCTGAAAACATCTGCTTTAACAGTGTTGGG---------
------------------------TCTCCCATGGAAAACAATTGAACAGGATCTGAAAGA
ATATTGCAGTACCTTCAGAGAAATTCTTATGGT---GCAGGTCAAGAAGGATGTCAGAAC
TGGC---------TATTCAAA-GGGACTTGGCTTTGTTCATTTTATAAAATATGAAA-CC
CAGGTGAAAG-AATGTCACAGCAACATAAGACAGATAAATGATGG-GTGGCTGTACGCTT
CCTAATT-CT-AAGCAAACCCTGAATGAGATTTTGAGAAGCAAAAATATGTTTGTTAGGT
GTTGTACACAGAAGATGAATTCTGATAAACTTCAGCA-GTTCTTTTGTCATTGCAGAGAC
G-TGATAGATGTCTTCATTCCCAAACCATTCAGGGACTTT-GCCTTTCTTACATT-GCA-
--GATGATTAGC---------------TTGTGCAGTCTC--TGTG--GAGAGGACTTGAT
TATTAAGGGAATCAGCATACATA--TATCCAATGC-AAGTGTAAGCAC------AATATC
AGTAGAC------------AGAAA--GAGGTGGAAGA-----TTTGGTGGTAATCCA--G
GTATCTTTGGGAATCAGAG-AGGTTTAGTAACTGTAGT-GGGAGTGGAGCAGA-------
--------CCTGAGAAACAACCAAGGTAG-AACATGGAGGGTTCTATGAAATGAACT---
------------------------------------------------------------
------------------------------------------------------------
------------------------------------------------------------
------------------------------------------------------------
------------------------------------------------------------
-------------------------------------------------------ACAGG
CTCAGG-----CAGTGGTTTTAATTGAGACTTCAGCTCAAGCAT-GGATTCTAAGCCTT-
CTGGCTGA---------
>Saimiri:boliviensis:boliviensis_Bolivian:squirrel:monkey_JH378185.1_ENSSBOG00000028814_TARDBP
ATGTCTGAATGTATTCGGGTAACCGAAGATGAGAACAA-TGAGCCCATTGAAATACCATC
GGA----TGATGAT-GGGACCGTGCTGCTGTCCATAGTTACAGCCCAGTTTCCAGGGACT
TGTGGACGTCACTGCAGGAATCCAGTGTCTCAATGTG-------TGAGAGGTGTCTGGCC
A--GTGGAAGGAATTCTGCATGCCCCCGATGCTGGCTGGGGAAATCTGGTTTATGTTGTC
AATTATCCCAAAGATAACAAAAGAAAAATGGATGAGACAGATGCTTCATCAGCAGTGAA-
---------------AGCAGTCCAGAAAACGTCCGATTTAATAGTGTTGGG---------
------------------------TCTCCCATGGAAAACAGCTGAACAGTACCGGAAAGA
CTGTTTTAGTACCTTTGAAGAAGTTCTTATGGT---GCAGGACAAGAAAGATCTTAAGAC
TGGT---------CATTCAAA-GGGGTTTGGCTTTGTTCGTTTTACGGAATATGAAA-CA
CAGGTGAAAGTAATGTCACAGCGGCATATGATGGATGGACGGTGGTGTGACTGTAAACTT
CCTAGT-----AAGCAAAGCGCAGATGAGCCTTTGAGAAGCAGAAAAGTGTTTGTGGGGC
GCTGTACAGAGGACATGACTGAGGATGAGCTGTGGCA-GTTCTTCTCCCAGTACGGGGAA
G-TGATGGATGTCTTCATCCCCACGCCGTTCAGGGCCTTT-GCTT--------T------
---ATCATCAGA---------------TTATGCAGTCCCTTCGTG--GAGAGGA-TTAAT
CATTAAAGGAATCAGCATTCATA--TAACCAGTGCTGAAC--------------------
-------------------AATTA--GAAGTGGAAGA-----TTTGGTGGTAATCCA--G
GTGGCTTTGGGAATCAGGGTGGATTTGATAATAGTGGA-GGGGGTGGAGCCAG-------
--------TTTGGGAAACAAAACAAG-----------GTGA-----TGGGATGAACTTTG
ATGCGTTCAGCATTAATCCAGCCATGATGGCTGCAGC------------GCAGGCAGCGC
TACAGAGCAGTTGGGGTATGATGGGCATGTTAGTCAGCCAGCAGAACCAGTCAGGCC---
-----CATCGGGTAATAACCAAAGCCAAGGCAACATGCAGAGGGAGCCAAACCAGGCCTT
CGGTTCTGGAAATAACTC------------------------------------------
------------------------------------------------------------
TTACAGTGGTTCTAATTCTGGTGCAGCAATT--GGTTGGGGATCAGCAT-CAAATGCAGG
GTCGAG-----CAGTGGTTTTAGTGGAGGCTTTGGCTCGGGCAT-GGATTCTAAGTCTT-
CTGGCTGGGGAATGTAG
>Saimiri:boliviensis:boliviensis_Bolivian:squirrel:monkey_JH378296.1_ENSSBOG00000022837
ATGTCTGAATGTATTCGGGTAACCGAAGATGAGAACAA-TGAGCCCATTGAAATACCATC
GGA----TGATGAT-GGGACCGTGCTGCTGTCCATAGTTACAGCCCAGTTTCCAGGGACT
TGTGGACGTCACTGCAGGAATCCAGTGTCTCAATGTG-------TGAGAGGTGTCTGGCC
A--GTGGAAGGAATTCTGCATGCCCCCGATGCTGGCTGGGGAAATCTGGTTTATGTTGTC
AATTATCCCAAAGATAACAAAAGAAAAATGGATGAGACAGATGCTTCATCAGCAGTGAAG
TCAAGAGCAGTCCAGAGCAGTCCAGAAAACGTCCGATTTAATAGTGTTGGG---------
------------------------TCTCCCATGGAAAACAGCTGAACAGTACCGGAAAGA
CTGTTTTAGTACCTTTGAAGAAGTTCTTATGGT---GCAGGACAAGAAAGATCTTAAGAC
TGGT---------CATTCAAA-GGGGTTTGGCTTTGTTCGTTTTACGGAATATGAAA-CA
CAGGTGAAAGTAATGTCACAGCGGCATATGATGGATGGACGGTGGTGTGACTGTAAACTT
CCTAGT-----AAGCAAAGCGCAGATGAGCCTTTGAGAAGCAGAAAAGTGTTTGTGGGGC
GCTGTACAGAGGACATGACTGAGGATGAGCTGTGGCA-GTTCTTCTCCCAGTACGGGGAA
G-TGATGGATGTCTTCATCCCCACGCCGTTCAGGGCCTTT-GCTT-TGTTACATTTGCA-
--GATCATCAGA---------------TTATGCAGTCCCTTCGTG--GAGAGGA-TTAAT
CATTAAAGGAATCAGCATTCATA--TAACCAGTGCTGAAC--AAGCAC------AATAGC
AATAGAT------------AGTTA--GAAGTGGAAGA-----TTTGGTGGTAATCCA--G
GTGGCTTTGGGAATCAGGGTGGATTTGATAATAGTGGA-GGGGGTGGAGCCAG-------
--------TTTGGGAAACAAAACAAG-----------GTGA-----TGGGATGAACTTTG
ATGCGTTCAGCATTAATCCAGCCATGATGGCTGCAGC------------GCAGGCAGCGC
TACAGAGCAGTTGGGGTATGATGGGCATGTTAGTCAGCCAGCAGAACCAGTCAGGCC---
-----CATCGGGTAATAACCAAAGCCAAGGCAACATGCAGAGGGAGCCAAACCAGGCCTT
CGGTTCTGGAAATAACTC------------------------------------------
------------------------------------------------------------
TTACAGTGGTTCTAATTCTGGTGCAGCAATT--GGTTGGGGATCAGCAT-CAAATGCAGG
GTCGAG-----CAGTGGTTTTAGTGGAGGCTTTGGCTCGGGCAT-GGATTCTAAGTCTT-
CTGGCTGGGGAATGTAG
>Saimiri:boliviensis:boliviensis_Bolivian:squirrel:monkey_JH378126.1_retrocopia
ATATCTGAATATATTTGGGTAACCGAAGATGAGAATGA-TGAGCCCATTGAAATACCATG
AGA----AAACAAT-GGGATGGTGCTGCTGTCCATGGTTACAGCCCAGTTTCCAGGGGCA
TGTGGGCTTCCTTACAGAAATCCACGGGCACGATGTA-------TGAGAGGTGCCCAGCT
G--GTAGAAGGAATGCTGCATGCCCACGATGCTGGCTGGGGAAATCTGGTGTATGTTGTC
AAGTACCTCAAAGATAACTAAAGCAAAATGGATGAGATAGATGCTTCTTTAGCAGTGAAA
GTGAAA-------AGAGCAGTCCAGAAGACATCTGATTTCATAGCGTTGGG---------
------------------------TCTCCCATGGAGAATAACTGAACAGGACCTGAAAGA
GTATTTTAGTATGTTTGGAGAAGTTCTTATGGT---TCAGGTCAAGAAAGATATTACAAC
TAGT---------TATTCAAA-GAGGGTTGGCTTTGTTTGTTTAACAAAATATGAAA-CA
CAGGTGAAAGTAATGTCACAGCGACCTGTGATAGATGGACGACGGTGTGACTGTCAACTT
CCTAATTTTT-AAGCAAAGCCCAGATGAGCCTTTGAGAGGCAGAAAAGTGCTTGTGGAGC
ACTGGACAGAGGACATGGCTGTGGATGGGCTGCGGCA-GTTCTTCTGTCAGTACAGGGAA
G-TGGTGGATGTCTTCATCCCCAAGTCGTTCAGGGCCTTT-GCCTTTGTTAGATTTGCA-
--GAAGATCAGG---------------TTGAGCAGTCTCTCTGGG--GAGAGGACTTGAT
CATTAAAGGAATCAGCGTTCATA--TATCCAATGCTGAACAAGTGGAA------------
-----------------------------------GA-----TTCGGTGGTAATCCA--G
GTGGCTTTGGGAATCAGGGTGGATTTGGTAATAGTAGA-GGTGGGGGAGCTGG-------
--------TTTGGGAAACAATCAAGGTAGTAATATGGGTGG-----TGGGTTGGACTTCA
GTATGATCGGCATTAATTTAGCCTTGATGGCTGCAGC------------CCAGGCAGTGC
TACAGAGCAGGTGGGGTATGATGGGCATGTTAGCCAGCCAGCAGAACCACTTAGTCC---
-----CATTAGGTAATAACCAAAGCCAAGGCAACATCCAGAGGAAGCCAAACTAGGCCTT
TGGTTCTGGAAATAACTC------------------------------------------
------------------------------------------------------------
TTATAGTGGTTCTAATTCTGGTGCAGCAGTT--GATTGGGGATCAGCAT-CAAATGCAGG
GTTGAG-----CAGTGGTTTTAATGGAGGCTTTGGCTCAAGCAT-GGATTCTAAGTTTT-
CTGGCTGAGGATTGTAG
>Saimiri:boliviensis:boliviensis_Bolivian:squirrel:monkey_JH378159.1_retrocopia
ATGTCTGAATACACTCAACTAACTGAAGATGAGAATAA-GGAACTCATTGAAAT---ATC
AGA----AGACAAT-GGGATGATGCCGCTGTCCATGGTTACAGCCCAGTTTCCGGGGGCA
TGTGGGCTTCACTACAAGAATCCAGTGTCTCAATGTA-------TGAGAGGTATCTAGCT
G--GCAGAAGGAATTCTGCATGCCCCTGATGCTAACTGTGGAAATCTGGTCTATGTTGTC
AACTATCCCAAAGCCAACAAAAGAAAAATAGATGAGACAT------------AAGTGAAA
GTGA---------AGAGCAGCCCAGAACCCATCTTATTTAATAGTGTTGGTAAATTAGTG
AGTTTGTG--CTGAATTTGCTTTTCCCCCTATGGAAA---------CAGAATCTGAAAAA
ATATTTTAGTACCTTTGGAGATGT------------GCAAGTCAAG----ATATTAAAAC
TGC-------------TCAAA-GGGGGTTGGCTTTGT----TTTACAAAGCATGAAA---
CACATGAAATTACTGTCACAGTGACATATGACAGATGGATGATGGTACGATTATAAATTT
CCCGATT-CT-AAGCAAAGCCCAGATGAATCTTTGAGAAGCAGAAAAGTATCTGTGGAGC
CCCATACAGAGGACATGACTCCAGATGAGCTATGGCA-GTTCTTCTCTCAGTATGAAGAA
G-TAGTGGATGTCTTCATTCCCAAGCCA-TCAGGGCCTTT-ACCTTTGTTATAT------
---------------------------TTGCCCAATCTCTTTGTG--GAGAGGACTTGAT
CATTAAAGGACTCAGCATAGATA--TATCCAATGCCAAACCTAATCAC----ACAGTAGC
A----AT------------ACATA--GAAGAGGAAGA-----------------------
-----TTTGAGAATCTGGGTGGA-TTGGTAACAGCAGA--GTGGTGGGGCTTGGAAAACA
CTTAGTACCTTGGAAAACAATCAAGGTACTAATA--GGTGG-----TGG-ATGAACTTTG
GTGTGCTCAGCATTAACCCAGCCATGATGGCTGCAGC------------CCAGGCGGCAC
CACAGAGCAGTTAGGGTATGACGAACATGTGAGCC----AGCAGAACCAGTCAGGCC---
-----CATCAGGTAATAACCAAAGTCAAGGCAACATGCAGAGGGAGCCA-ATCAGGTCTG
TAGTTCTAGAAATGACTA------------------------------------------
------------------------------------------------------------
TTACAGTGGTTCTAATGCTGGTACAGCAATT--GGTTGGGAATCAGCAT-CAAATGCAGC
ATCAAG-----CAATGGTTTTAATGGAGGTTTTGGCTCAAGCAT-GGATTCTAAATCTT-
CTGGCTGGGAAATGTAG
>Saimiri:boliviensis:boliviensis_Bolivian:squirrel:monkey_JH378112.1_Retrocopia
---TCTGAATATATTCAGGTAACAATAGACTAGAATAA-TGAACCCATTGAAATACCACC
AGA----AGATGAT-GGAATGATGCTTCTGCCCATGGTTACAGTCCAGTTTCCAGAAGTA
TGTGGGCTTCCCTACAGAATTCCTCTGTCTTGGGGTA-------TTAGAGGTATCTGGCT
G--GTAGAAGGAATTCTGCATGCTTCCAATACTGGCTGGGGAAATTTGGTATATGTTGTC
AACTATCCCAAAGATAACTAAAGAAGAAGGGATAAGACAGATGTTTCATTCGCCATGAAA
GTGGAA-------AGAGCAGTCCAGAAAACATCTGACTTAGTAGAGTTGGG---------
------------------------TCTCCCGTGGAAAACAACTGAACAGGATCTGAAAGA
ATATTTCAGTACCTTCAGAGAAATTCTCATGGT---GCAGGTCAAGAAGGATGTTAGAAG
TAGC---------TATTCAAA-GGGGTTTGGCTTTGTTCATTTTATAAAATATGAAA-CC
CAGGTGAAAG-AATTTCATAGCAACATAAGACAGACAGATGATGGTGTGACTGTACACTT
CCTAATT-CT-AAGAAAACCCTGAATGAAACTTTGAGAAGTGAAAGAATATTTATGGGGT
GTTGTACAGAGAACGTGAATTCTGATAAGCTGCACTA-GTTCTTTTGTCAGGGCAGAGAA
G-TGGTAGATGTCTTCGTTCCCAAACCATTCAGGGCCTTT-GCCTTTGTTACATT-GCA-
--GATTAATAGC---------------TTGCCCAGTCTCTCTGTG--GAGAGAACTTGAT
TATTA--GGAGTCAGGATACATA--TATACAATGC-AAGCATAAGCAC------AATAGC
AATAAGC------------AGAAA--GAGATGCAAGA-----TTTAGTGGCAATCCA--G
GTAGCTTTGGAAATTGGAGTGAATTTGGTAACTGTAGT-GG-------------------
------------------------------------------------------------
------------------------------------------------------------
------------------------------------------------------------
------------------------------------------------------------
------------------------------------------------------------
------------------------------------------------------------
------------------------------------------------------------
------------------------------------------------------------
-----------------
>Pan:paniscus_Bonobo_ENSPPAG00000039086_TARDBP_Chr1
ATGTCTGAATATATTCGGGTAACCGAAGATGAGAACGA-TGAGCCCATTGAAATACCATC
GGA----AGACGAT-GGGACGGTGCTGCTCTCCACGGTTACAGCCCAGTTTCCAGGGGCG
TGTGGGCTTCGCTACAGGAATCCAGTGTCTCAGTGTA-------TGAGAGGTGTCCGGCT
G--GTAGAAGGAATTCTGCATGCCCCCGATGCTGGCTGGGGAAATCTGGTGTATGTTGTC
AACTATCCAAAAGATAACAAAAGAAAAATGGATGAGACAGATGCTTCATCGGCAGTGAAA
GTGAAA-------AGAGCAGTCCAGAAAACATCCGATTTAATAGTGTTGGG---------
------------------------TCTCCCATGGAAAACAACCGAACAGGACCTGAAAGA
GTATTTTAGTACCTTTGGAGAAGTTCTTATGGT---GCAGGTCAAGAAAGATCTTAAGAC
TGGT---------CATTCAAA-GGGGTTTGGCTTTGTTCGTTTTACGGAATATGAAA-CA
CAAGTGAAAGTAATGTCACAGCGACATATGATAGATGGACGATGGTGTGACTGTAAACTT
CCTAATT-CT-AAGCAAAGCCAAGATGAGCCTTTGAGAAGCAGAAAAGTGTTTGTGGGGC
GCTGTACAGAGGACATGACTGAGGATGAGCTGCGGGA-GTTCTTCTCTCAGTACGGGGAT
G-TGATGGATGTCTTCATCCCCAAGCCATTCAGGGCCTTT-GCCTTTGTTACATTTGCA-
--GATGATCAGA---------------TTGCGCAGTCTCTTTGTG--GAGAGGACTTGAT
CATTAAAGGAATCAGCGTTCATA--TATCCAATGCCGAACCTAAGCAC------AATAGC
AATAGACAGTT--------AGAAA--GAAGTGGAAGA-----TTTGGTGGTAATCCA--G
GTGGCTTTGGGAATCAGGGTGGATTTGGTAATAGCAGA-GGGGGTGGAGCTGG-------
--------TTTGGGAAACAATCAAGGTAGTAATATGGGTGG-----TGGGATGAACTTCG
GTGCGTTCAGCATTAATCCAGCCATGATGGCTGCCGC------------CCAGGCAGCAC
TACAGAGCAGTTGGGGTATGATGGGCATGTTAGCCAGCCAGCAGAACCAGTCAGGCC---
-----CATCAGGTAATAACCAAAACCAAGGCAACATGCAGAGGGAGCCAAACCAGGCCTT
CGGTTCTGGAAATAACTC------------------------------------------
------------------------------------------------------------
TTATAGTGGCTCTAATTCTGGTGCAGCAATT--GGTTGGGGATCAGCAT-CCAATGCAGG
GTCGGG-----CAGTGGTTTTAATGGAGGCTTTGGCTCAAGCAT-GGATTCTAAGTCTT-
CTGGCTGGGGAATGTAG
>Pan:paniscus_Bonobo_Retrocopia_Chr13
ATATCTGAATATATTCGCGT-ACCGAAGATGAGAAGGA-TGAGCCCATTGAAATACCATC
GGA----AGACGAT-GGGATGGTGCTGCTGTCCATGGTTACAGCCCAGTTTCCAGGGGTG
TGTGGGCTTCGCTACAGAAATCCAGTGTCTCAGTGTA-------TGAGAGGTGTCCGGCT
G--GTAGAAGGAATTCTTCATGCCCCCAATTCTGGCTG-GGAAATCTGGTGTATGTTGTC
AACTATCCTAAAGATAACAAAAGAAAAATGGATGAGATAGATGCTTCATCAGCTGTGAAA
GTGAAA-------AGAGCAGTCCAGAAAACATCTGATTTAGTAGTGTTGGG---------
------------------------TCTCACATGGAAAACAACTGAGCAGGACCTGAAAGA
ATATTTTAGTACCTTTGGAGAAGTTCTTATGGT---GCAGGTCAAGAAAGATACTAAGAC
TGGT---------CATTCAAA-GAGGTTTGGCTTCATTTGTTTTACGGAAGATGAAA-CA
CAGGTGAAAGTAATGTCACAGCTACATGTGATAGATGGACGATGGTGTGACTGTAAACTT
CCCAATT-CT-AAGCAAAGCCCAGATAAGCCTTTGAGAAGCATGAAAGTGTTTGTGGGGC
GCTGAACAGAGGACATGACTGCGGATGAGCTGCGGCA-GTTCTTCTGTCAGTACGGGGAA
G-TGGTGGATGTCGTCATCCTCAAGCCATTCAGGACGTTT-GCCTTTGTTACATTTGCA-
--GATGATCAGG---------------TTGCGCAGTCTTTTTGTG--GAGAGGACTTGAT
CATTAAAGGAATCAGCATTCATA--TATCCAATGCCGAACCTAAGCAC------AACAGC
AATAGAC------------AGAAA--GAAGTGGAAGA-----TTTGGTGGTAATCCA--G
GTGGCTTTGGGAATCAGGGTGAATGTGGTAATAGTAGA-GGGGGTGGAGCTGT-------
--------TTTGGGAAACAATCAAGGTGGTAATATGGGTGG-----TGGGATAAACTTTG
GTGCATTCAGCATTAATCCAACCATGATGGCTGCAGC------------CCAGGCAGTGC
TACAAAGCAGCTGGGGTATGATAGGCATGTTAGCCAGCCAGCAGAACCAGTCAGGCC---
-----CATCGGGTAATAACCAAAGCCAAGGCAACATGCAGAGGGAGCCAAACCAGGCCTT
CGGTTCTGGAAATAACTC------------------------------------------
------------------------------------------------------------
CTATAGTGGTTCTAATTCTGGTGCAGCAATT--GGTTGGGGATCAGCAT-CAAATGCAGG
GTCGGG-----CAGTGGTTTTAATGGAGGCTTTGGCTCAAGCAT-GGATTCTAAGTCTT-
CTGGCTGGGGAATGTAG
>Pan:paniscus_Bonobo_Retrocopia_Chr2B
ATGTCTGAATATATTCGGGTAACCGAAGATGAGAACGA-TGAGCCCATTGAAATACCATC
GGA----AGACGAT-GGGACGGTGCTGCTGTCCACGGTTACAGCCCAGTTTCCAGGGGCG
TGTGGGCTTCGCTGCAGGAATCCGGTGTCTCAATGTA-------TGAGAGGTGTCCGGCT
G--GTAGAAGGAATTCTGCATGCCCCCGATGCTGGCTGGAGAAATCCGGTGTATGTTGTC
AACTATCCGAAAGGTAACAAAAGAAAAATGGGTGAGACAGAAGCTTCATCAGCAGTGAAA
GTGAAA-------AGACCAGTCC-----------GATTTAATAGTGTTGGG---------
------------------------TCTCCCATGGAAAACAACTGAACAGGACCTGAAAGA
GTACTGTAGTACCTTTGGAGACGTTCTTATGGT---GCG---------------------
------------------------------------------------------------
------------------------------------------------------------
-----------G--CAAAGCCAAGATGAGCCTCTGAGAAGCAGAAAAGTGTTTGTGGGGC
GCCGTACGGAGGACATGACTGAGGATGAGCTGCGGGA-GTCCTTCTCTCAGTATGGGGAC
G-TGATGGATGTCTTCGTCCCCAAGCCGTTCAGGGCCTTT-GCCTTTGTTCCATTTGCA-
--GATGATCAGA---------------TTGCGCGGTCTCTTTGTG--GAGAGGACTCG--
-ATGAAAGGAATCAGCGTTCACA--TATCCAATGCCGAACCCAAGCGC------AATAGC
AATAGAC------------AGAAA--GAAGTGGAAGA-----TTTGGTGGTAATCCA--G
GTGGCTTTGGGAATCAGGGTGGATTTGGTAAGAGTAGA-GGGGGTGGAGCTGG-------
--------TTTGGGAAACAATCAAGGTAGTAATATGGGTGG-----TGGGATAAACTTTG
GTGCGTTCAGCATTAATCCAGCCATGATGGCTGCCCC------------CCGGGCAGTGC
TGCAGAGCAGTTGGTGTGCGATGGGCGTGTTAGCCAGCCAGC-GAAGCAGCCAGGCC---
-----CATCGGATGGTAACCAAAGCCAAGGCAACATGCAGAGGGAGCCAAACCAGGCCTT
CGGTTCTGGAAATAACTC------------------------------------------
------------------------------------------------------------
TTGTAGTGGTTCTAATTTTGGTGCAGCTATT--GGTTGGGGATCAGCAT-CCAATGCAGG
GTCGGG-----CAGTGGTTTTAATGGAGGCTTTGGCTCAAGCAT-GGATTCTAAGTCTT-
CTGGCTG-GGAACGTAG
>Pan:paniscus_Bonobo_Retrocopia_Chr20
ATGTCTGAATACACTAGGGTAAGTGAAGTTGAGAATAA-GGAGCTCGTTGAAATATCATC
AGA----AGACAAT-GGGGTGGTGCTGCTGTCCACAGTTACAGCCCAGTTTCCAGGGGCA
TGTGGACTTCACTACAAGAATCCAGTGTCTCAATGTA-------TGAGAGGTATCCAGCT
G--GTAGAAGGAATTCTGCATG-CCCTGATGCTGACTGTGGAAATCTGGTATATGTTGTC
AACTGTCCCAAAGATAACAAAAGAAAAATGGGTGAGACGG------------CAGTGAAA
GTGA---------AGAGCAGTCCAGAAAATATCTTATTTAATAGCGTTGGT-AATTAGTG
AGTTTTTGCTCTCAGTTTGTTTTTCCTCCTATGGAAA---------CAGGATCTGAAAGA
ATATTTTAGTACCTTTGGAGAAGT------------CCAAGTCAAGATAGATATTAAAAC
TGG-------------TCAAA-GGGGTTTGGCTTTGTTCATTTTATGGAGTATGAAA-CA
CACATGAAAGTAATGTCACAGTGACATATGATAGATGGATAATGGTATGACTGTAAATTT
CCCAACT-CT-AAGCAAAGCCCAGATGAGCCTTTGAGAAGCAGAGAAGTGTTTGTGGGGC
GCTGTACAGAGGACATGACTGCAGATGAGCTATGGCA-GTTTTTCTGTCAGTACAAAGAA
G-TGGTGGATGTCTTCATCCCCGAGCCATTCAGGGACTTT-GCCTTTGTTACATTTGCA-
--GTTGATCAGA---------------TTGCCCAATCTCTTTGTG--GAGAGGACTTGAT
CATTAAAGGACTCAGCATACATA--TATCCAGTGCCAAATCTAATCAC----ACAATAGC
AATAGAT------------AGAAA--GAAGTGGAAGA-----------------------
-----TTTGGGAATCTGAGTGGATTTGGTAACAGTAGA--GGGGTGGATCTGG-------
--------CTTGGAAAACAATCAAGGTACCAATATAGGTGG-----TAG-ATGAATTTTG
ATGTGCTCAGCATTAATCCAGCCATGATGGCTGCAGC------------CCAGGCAGCGC
TGCAGAGCAGTTGGGGTAGGATGAGCATGTTAGCCAGCCAGCAGAACCAGTCAGGCC---
-----CATCAGGTAATAACCAAAGTCAAGGCAACATGTAAAGGGAGCCAAACCAGGTCTT
TGGTTCTAGAAATAACTC------------------------------------------
------------------------------------------------------------
TTACAGTGGTTCTAATTCTGGTGCAGCAATT--GGTTGGGAATCAGCAT-----------
--CAGG-----CAATGATTTTAATGGAGGCTCTGGCTCAAGCAT-GGATTCTAAATCTT-
CTGGCTGGGAAATGTAG
>Pan:paniscus_Bonobo_Retrocopia_Chr6
ATATCTGCATGTATTCAGGTAATTAGAGACAAGAATTA-TGAGCCCATTGAAATACCATC
AGA----AGATGAT-AGAACAGTGCTGCTGCCCATGGTTACAGTCCAGTTTCCAGGGGCA
TGTGGGCTCCCCTACAGGATTCCAGTGTCCCA-GGTA-------TTAGGAGTGTCT-GCT
G--GTAGAAGGAATTCTGCATGCCCCCAGTGCTGGCTGGGGAAATTTGGTGTATGTTGTC
AACTATTCTGTAGATAACTACGGAAAAAGGGAAAAGACAGATACTTCATTAGCCATAAAA
GTGAAA-------AGAGCAGTCCAGAAAACATCTGCTTTAGCAGTGTTGGG---------
------------------------TCTCCCATGGAAAACAACTGAACAGGATCTGAAAGA
ATATTTCAGTACCTTTGGAGAAATTCTTATGGT---TCAGGTCAAGAAGGATGTTACAAC
TGGC---------TATTCAAA-GGGGTTTGGCTTTGTTCATTTTATAAAATATGAAA-CC
CAGGTGAAAG-AATGTCACAGCAACATAAGACAGATAGATGATGGTGTGACTGCACAGTT
CCTAACT-CTAAAGCAAACACTGAATGAGACTTTGAGAAGCAAAAAGATGTTTGTGGGGT
GTTGTACAGAGATTATGAATTCTGATAAGCTGCAGCA-GTTCTTTGGTCATTGCAGAGAA
G-TGATAGATGTCTTCATTTCCAAACCATTCAGGGACTTT-GCCTTTCTTATATT-GCA-
--GATGATTAGC---------------TTGCCCAGTCTCTTTGTG--GAGAGGACTTGAT
TATTAAGGGAATCAGCATACATA--TATCCAGTGC-AAGTGTAAGCAC------AATAGC
AATAGAC------------AGAAA--AAGGTGGAAGA-----TTTGGTGGT-TTCCA--G
GTAGCTTTGGGAATCAGAGCGGATTTGGTAACTGTAGT-GGGAGTGGAGCAGA-------
--------CCTGAGAAACAATCAAGGTAG-AACATGGAGGG-----TGGAATGAACT---
------------------------------------------------------------
------------------------------------------------------------
------------------------------------------------------------
------------------------------------------------------------
------------------------------------------------------------
------------------------------------------------------------
------------------------------------------------------------
-----------------
>Pan:paniscus_Bonobo_Retrocopia_Chr8
ATGTCTGAATATATTCGGGTAACCGAAGATGAGAACAA-TGAGCCCATTTACATACCTTC
AGA----AGACGAA-GGGACGGTGCTGCTGTCCACTGTTACAGC-------CCAGGGGCA
CATGGGCTTTGCTACAGGAATCCAGTGTCTCAATGTA-------TGAGAGGTTTCCGGCT
G--GTAGAAGGAATTCTACATGCCCCCGATGCTGGCTGGGGAAATCTGGTGTATGTTTTC
AACTATCCCAAAGACAACAAAAGCAAAATGGATGAGACAGATGCTTCATCAGCAGTGAAA
GTGAAA----------------------------------A--GTTTTGGG---------
------------------------TCTCCCGTGGGAAACAACTGAACAAGATCTGAAAGA
ATATTTTAGTACCTTTGGAGAAGTTCTTACGGT---GCAGGTCAAGAAAGATATTAAGAC
TGGT---------CATTCAGA-GGGGTTTGGCTTTATTCATTTTATAGAATATGAAA-CA
CAGGTGAAAGTAATGTCACATTGACATATGATAGATGGACAATGGTGTGACTGTAAACTT
GCTAATT-CT-AAGCAAAGACCAGATGAA-CACTGAGAAGCAGAAAAGTGTTTTTGGGGC
A--GTACAGAGAACATAACTGTGGATGAGCTGTCGCA-ATTCTTCTGTCAGTACGGGGAA
G-TGGTGGATGTCTTCATCCCCAAGCCGTTCAGGGCCTTT-GCCTTTGTTACATTTGCA-
--GATGATCAGGTTGCTCAATCTCTG-TTGCACAATCTCTTTGTG--GAGAGGACTTGAT
CATTAAAGGAATCAGTGTTCAAA--TACCCAATGCC-AACCTAAGCAC------AATAGC
AAT----------------AGAAA--GAAGTGGAAGA-----TTTGGTGGTAATCCA--G
GTGGCTCTGGGAATCAGGGTGGATTTGGTAATAGTAGA-GGGGATGGAGCTGG-------
--------TTTGGGAAACAACCAAGGTAGTATTATGGGTGG-----TGGGATAAACTTTG
GTGAGTTCAGCATTAATCCAGCCATGATGGCTGCAGC------------CCAGGCAGTGC
TACAGAGCAGTTGGGGTATCATGGGCATGTTAGCCAGCCAGCAGAGCCAGTCAGGCC---
-----CATTGCGTAATAACCAAAGCCAAGGCAACATGCAGAGGGAGCCAAACCAGGCCTT
CGATTCTGGAAATAACTC------------------------------------------
------------------------------------------------------------
--ATAGTGGTTCTAATTCTGGGGCAGCAATT--GGTTGGGGATCAGCAT-CAAAAGCAGG
GTGGGG-----CAGTGGTTTTAATGAAGGCTTTGGCTCAAGCAT-GGATTCTAAGTCTT-
CTGGCTGGGGAATGTAG
>Otolemur:garnettii_Bushbaby_ENSOGAG00000016721_GL873586.1_TARDBP
ATGTCTGAATATATTCGGGTAACCGAAGACGAGAATGA-CGAGCCCATCGAAATACCATC
AGA----AGATGAT-GGGACAGTGCTGCTGTCCACAGTTACAGCCCAATTTCCAGGGGCA
TGTGGGCTGCGCTACAGGAATCCAGTATCTCAGTGTA-------TGAGAGGTGTCCGGCT
G--GTAGAAGGAATTCTGCATGCCCCTGATGCTGGTTGGGGAAATCTGGTGTATGTTGTC
AACTATCCCAAAGNNNNNNNNNNNNNNNNNNNNNNNNNNNNNNNNNNNNNNNNNNNNNNN
NNNNNN-------NNNNNNNNNNNNNNNNNNNNNNNNNNNNNNNNNNNNNN---------
------------------------NNNNNNNNNNNNNNNNNNNNNNNNNNNNNNNNNNNN
NNNNNNNNNNNNNNNNNNNNNNNNNNNNNNNNN---NNNNGTCAAGAAAGATATAAAAAC
TGGT---------CATTCAAA-AGGGTTTGGCTTTGTTCGTTTTACGGAATATGAAA-CC
CAGGTGAAAGTAATGTCACAGCGACATATGATAGATGGACGATGGTGTGACTGTAAACTT
CCTAATT-CT-AAGCAAAGCCTGGATGAACCTTTGAGAAGCAGAAAGGTATTTGTTGGGC
GCTGCACAGAGGACATGACTGATGATGAGTTGCGGCA-GTTCTTTTGTCAGTATGGAGAA
G-TGGTGGATGTCTTCATCCCCAAACCATTCAGGGCTTTT-GCCTTTGTTACGTTTGCA-
--GATGATCAGG---------------TTGCCCAGTCTCTTTGTG--GAGAAGACTTGAT
CATTAAAGGAGTCAGCGTACATA--TATCCAATGCCGAACCTAAGCAC------AATAGC
AATAGACAGTT--------AGAAA--GAAGTGGAAGA-----TTTGGTGGTAATCCA--G
GTGGCTTTGGGAATCAGGGTGGATTTGGTAATAGTAGA-GGGGGTGGAGCTGG-------
--------CTTGGGGAACAATCAAGGTAGTAATATGGGTGG-----TGGGATGAACTTTG
GTGCTTTCAGCATTAATCCAGCAATGATGGCTGCAGC------------CCAGGCAGCAC
TGCAGAGCAGTTGGGGTATGATGGGCATGTTAGCCAGTCAGCAGAACCAGTCAGGTC---
-----CATCAGGTAATAACCAAAGCCAAGGCAACATGCAGAGAGAGCCAAATCAGGCCTT
TGGTTCTGGAAATAACTC------------------------------------------
------------------------------------------------------------
TTACAGTGGTTCTAATTCTGGTGCAGCAATT--GGTTGGGGGTCAGCAT-CAAATGCAGG
GTCAGG-----CAGTGGTTTTAATGGAGGCTTTGGTTCAAGCAT-GGATTCTAAGTCTT-
CTGGCTGGGGGATGTAG
>Cebus:capucinus:imitator_Capuchin_ENSCCAG00000025859_KV389441.1_TARDBP
ATGTCTGAATATATTCGGGTAACCGAAGATGAGAACGA-TGAGCCCATTGAAATACCATC
GGA----AGATGAT-GGGACCGTGCTGCTGTCCACGGTTACAGCCCAGTTTCCAGGGGCT
TGTGGGCTTCGCTACAGGAATCCAGTGTCTCAATGTA-------TGAGAGGTGTCCGGCT
G--GTGGAAGGAATTCTGCATGCCCCCGATGCTGGCTGGGGAAATCTGGTGTATGTTGTC
AACTATCCCAAAGATAACAAAAGAAAAATGGATGAGACAGATGCTTCATCAGCAGTGAAA
GTGAAA-------AGAGCAGTCCAGAAAACTTCCGATTTAATAGTGTTGGG---------
------------------------TCTCCCATGGAAAACAACTGAACAGGACCTGAAAGA
CTATTTTAGTACCTTTGGAGAAGTTCTTATGGT---GCAGGTCAAGAAAGATCTTAAGAC
TGGT---------CATTCAAA-GGGGTTTGGATTTGTTCGTTTTACGGAATATGAAA-CA
CAGGTGAAAGTAATGTCACAGCGGCATATGATAGACGGACGGTGGTGTGACTGTAAACTT
CCTAATT-CT-AAGCAAAGTGCAGATGAGCCTTTGAGAAGCAGAAAAGTGTTTGTGGGGC
GCTGTACAGAGGACATGACTGAGGATGAGCTGCGGCA-GTTCTTCTCCCAGTACGGGGAG
G-TGATGGATGTCTTCATCCCCAAGCCGTTCAGGGCCTTT-GCCTTTGTTACATTTGCA-
--GATGATCAGA---------------TTGCGCAGTCTCTTTGTG--GAGAGGACTTGAT
CATTAAAGGAATCAGCGTTCATA--TATCCAATGCCGAACCTAAGCAC------AATAGC
AATAGACAGTT--------AGAAA--GAAGTGGAAGA-----TTTGGTGGTAATCCA--G
GTGGCTTTGGGAATCAGGGTGGATTTGGTAATAGTAGA-GGGGGTGGAGCTGG-------
--------TTTGGGAAACAATCAAGGTAGTAATATGGGTGG-----TGGGATGAACTTTG
GCGCGTTCAGCATTAATCCAGCCATGATGGCTGCAGC------------CCAGGCAGCGC
TACAGAGCAGTTGGGGTATGATGGGCATGTTAGCCAGCCAGCAGAACCAGTCAGGCC---
-----CATCGGGTAATAACCAAAGCCAAGGCAACATGCAGAGGGAGCCAAACCAGGCCTT
CGGTTCTGGAAATAACTC------------------------------------------
------------------------------------------------------------
TTATAGTGGTTCTAATTCTGGTGCAGCAATT--GGTTGGGGATCAGCAT-CAAATGCAGG
GTCGGG-----CAGTGGTTTTAATGGAGGCTTTGGCTCGAGCAT-GGATTCTAAGTCTT-
CTGGCTGGGGAATGTAG
>Cebus:capucinus:imitator_Capuchin_KV389464.1_retrocopia
ATGTCTGAATATATTCGGGTAACCGAAGATGAGAACGA-TGAGCCCATTGAAATACCATC
GGA----AGATGAT-GGGACCGTGCTGCTGTCCACGGTTACAGCCCAGTTTCCAGGGGCT
TGTGGGCTTCACTACAGGAATCCAGTGTCTCAATGTA-------TGAGAGGTGTCCGGCT
GGTGTGGAAGGAATTCTGCATGCCCCCGATGCTGGCTGGGGAAATCTGGTGTATGTTGTC
AACTATCCCAAAGATAACAAAAGAAAAATGGATGAGACAGATGCTTCATCAGCAGTGAAA
GTGAAA-------AGAGCAGTCCAGAAAACATCTGATTTAATAGTGTTGGG---------
------------------------TCTCCCATGGAAAACAACTGAACAGGA-CTGAAAGA
CTATTTTAGTACCTTTGGAGAAGTTCTTACGGT---GCAGGTCAAGAAAGATCTTAAGAC
TGGT---------CATTCAAA-GGGGTTTGGATTTGTTCGTTTTACGGAATAAGAAA-CA
CAGGTGAAAG-AATGTCACAGCGGCATATGATAGATGGACGGTGGTGTGACTGTAAACTT
CCTAATT-CT-AAGCAAAGTGCAGATGAGCCTTTGAGAAGCAGAAAAGTGTTTGTGGGGC
ACTGTACAGAGGACATGACTGAGGATGAGCTGCGGCA-G---TTCTCCCAGTACGGGGAG
G-TGATGGATGTCTTCATCCCCAAGCCGTTCAGGGCCTTT-GCCTTTGTTACATTTGCA-
--GATGATCAGA---------------TTGCGCAATCTCTTTGTG--GAGAGGACTTGAT
CATTAAAGGAATCAGCGTTCATA--TATCCAATGCCGACCCTAAGCAC------AATAGC
AATAGAC------------AGAAA--GAAGTGGAAGA-----TTTGGTGGTAATCCA--G
GTGGCTTTGGGAATCAGGGTGGATTTGGTAATAGTAGA-GGGAGTGGAGCTGG-------
--------TTTGGGAAACAATCAAGGTAATAATATGGGTGG--------GTTGAACTTTG
GCGCGTTCAGCATTAATCCAGCCATGATGGCTGCAGC------------CCAGGCAGCGC
TACAGAGCAGTTGGGGTATGATGGGCATGTTAGCCAGCCAGCAGAACCAGTCAGGCC---
-----CATCGGGTAATAACCAAAGCCAAGGCAACATGCAGAGGGAGCCAAACCAGGCCTT
CGGTTCTGGAAATAACTC------------------------------------------
------------------------------------------------------------
TTATAGTGGTTCTAATTCTGGTGCAGCAATT--GGTTGGGGATCAGCAT-CAAATGCAGG
GTCGGG-----CAGTGGTTTTAATGGAGGCTTTGGCTCGAGCAT-GGATTCTAAGTCTT-
CTGGCTGGGGAATGCAG
>Cebus:capucinus:imitator_Capuchin_KV389814.1_Retrocopia
ACGTCTGAATATATTTGGGTAACTGAAGATGAGAATGA-TGAGCCCATTGAAATACCATC
GGA----AGATGAT-GGGACTGTGCTGCTGTCCGCGGTTACAGCCCAGTTTCCAGGGGTT
TGTGGGCTTCACTACAGGAATCCAGTGTCTCAATGTA-------TGAGAGGTGTCTGGCC
A--GTGGAA-GAATTCTCCATGTCCCCAATGCTGGCTGGGGAAATCTGGTGTGTGTTGTC
AACTATCCCAAAGATAACAAAAGAAAAATGGATGAGACAGATGCTTCATCAGCAGTGAAA
GTGAAA-------AGAGCAGTCCAGAAAACATCTGATTTAATAGTGTTGGG---------
------------------------TCTCCCATGGAAAACAACTGAACAGGACCTGAAAGA
CTATTTTAGTACCTTTGGAGAAGTTCTTATGGT---GCAGGTCAAGAAAGATCTTAAGAC
TGGT---------CATTCAAA-GGGGTTTGGCTTTGTTCGTTTTACGGAATATGAAA-CA
CAGGTGAAAGTAATGTCACAGCGGTATAT----GATGGACAGTGGTGTGACTGTAAACTT
CCTAACT-CT-AAGCAAAGCGCAGATGAGCTTTTGAGAAGCAGAAAAGTGTTTGTGGGGC
GCTGTACAGAGGACATGACAGAGGATGAGCTGCGGCA-GTTCTTCTCCAAGTACGGGGAG
G-CGATGGATGTCTTCATCCCCAAGCCGTTGAGGGCCCTT-GCCTTTGTGACATTTGCA-
--GATGATCAGA---------------TTGCGCAATCTCTTTGTG--GAGAGGACTTGAT
CATTAAAGGAATCAGCGTTCGTA--TAACCAATGCTGAACCTAAGCAC------AATAGC
AGTAGAC------------AGAAA--TAAGTGGAAGA-----TTTGGTGGTAATCCA--G
GTGGCTTTGGGAATCGGGGTGGATTTGGTAATAGCAGA-GTGGGTGGAGCTGG-------
--------TTTGGGAAACAATCAAGGTAGTAACATGGGTGG-----CGGGATGAACTTTG
GCGCATTCAGCATTAATCCAGCCATGATGGCTGCAGC------------CCAGGCAGCGC
TACAGAACAGTTGGGGTATGATGGGCATGTTAGCCAGCCAGCAGAACCAGTCAGGCC---
-----CATCAGGTAATAACCAAAGCCAAGGCAACATGCAGAGGGAGCCAAACCAGGCCTT
CCGTTCTGGAAATAACTC------------------------------------------
------------------------------------------------------------
TTATAGTGGTTCTAATTCTGGTGCAGCAATT--GGTTGGGGATCAGCAT-CAAATGCTGG
GTCAGG-----CAGTGGTTTTAATGGAGGCTTTGGCTCGGGCAT-GGATTCTAAGTCTT-
CTGGCTGGGGAATGTAG
>Cebus:capucinus:imitator_Capuchin_KV389464.1_KV389799.1_Retrocopia
ATGTTTAAATATACTC-GGTAACAGAAGAT---AACAA-TGAGCCCAC-GAAATACCATT
GGA----AGATGAT-GGGACGGTGCTGCTGTCCACAGTTACAGC-------CCAGGGGCT
TGTGGGCTTTGCTACAGGAATCCAGTGTCTCAATCTA-------TGAGAGGTGTCCGGCT
G--GTAGAAGGAATTCTGCATGCCCCCGATGCTGGCTGGGGAAATCTGGTATATGTTTTC
AACTATCCCAAAGACAACAAAAGCAAAATGGATGCGACAGATGCTTCATCAGCAGTGAAA
GTGAAA-------AGAGCAGTCCAGGAAACATTGGATTTAATAGTATTGGG---------
------------------------TCTCCCATAGAAAACAACTGAACAGGATCTGAAAGA
ATATTTTAGTACTTTTGGAGAAGTTCTTATGGT---GCAGGTTAAGAAAGATATTAAGAC
TGGT---------CATTCAAA-GGGGTTTGGCTTTGTTCATTTCACAGCATATGAAA-TA
CAGGTGAAAGTAATGTCACAACGACATATGATAGATGGACGACAATGTGACTGTAAACTT
CCTAATT-CT-AAGCAAAGCCAAGATGAGCCTTTGAGAAGAAGAAAACTGTTTGTGAGGT
ATTGTGCTGAGGACATGACGGCCGATGAGATGTGGCA-G------------TGCAGGGAA
G-TGGTGGATGTCTTCATCCCCAAGCCTTTCAGGGCCTTT-GCCTTTGTTACATTCACA-
--GATGATCAGG---------------TTGCACAATCTCTCTGTG--GGGAGGACTTGAT
CATTAAAGGAATCAGCATTCATA--TATCCAATACCAAAACTAAGCAC------AACGGC
AAGAGACAACAGCAATAGCAGAAA--GAAGTGGAAGA-----TTTGGTGGTAATCCA--G
GTGGCTTTGGGAATCAGGGTGGATTTGGCAATATTAGA-GGGAGTGGAGCTGG-------
--------TTTGGGAAA----CAAGGTAGTAATATGGGTGG-----TGGGATGAACTTTG
GTGCATTCAGCATTAATTCAGCCATGATAGCTACAGT------------CCAGGCAGTGC
CACAGAGCAGTTGGGGTGTCATGGGCATGTTAGCCAGCCAGCAGAACCAGTCAGGCC---
-----CACTGGGTAATAAACAAAGCCAAGGCAACATGCAGAGGGAGCCAAACCAGGCCTT
TGGTTCTGCAAATAACTC------------------------------------------
------------------------------------------------------------
TTACAGTGGTTCTAATTCTGGTGCAGCAATT--GGTTGGGGGTCAGCAT-CAAATGCTCG
GCCGGG-----CAGTGGTTTTAATGGAGGCTTCAGCTCGAGCAT-GGATTCTAAGTCTT-
CTGGTTGGGGATTGTAG
>Cebus:capucinus:imitator_Capuchin_KV389540.1_Retrocopia
-----TGAATATATTTGGGTAACCGAAGATGAGAATGA-TGAGCCCATTGAAATACCATG
AGA----AGACAAT-GGGACGGTGCTGCCGTCCATGGTTACAACCCAGTTTCCAGGGGCA
TGTGGGCTTCCTTACAGAAATCCACCGTCACGATGTA-------TGAGAGGTGTCCGGCT
G--GTAGAAGGAATGCTGCGTGCCCCTGATGCTGGCTGGGGAAGTCTGATGTATGTTGTC
AATTACCCCAAAGATAACTAAAGCAAAATGGATGAGACAGATGCTTCCTCAGCAGTGAAA
GTGAAA-------AGAGCAGTCCAGAAGACATCCAATTTCATAGTGTTGGG---------
------------------------TCTCCCATGGAAAACAACTGAACAGGACCTGAAAAA
GTATTTTAGTACCTCCGGAGAAGTTCTTATGGT---TCAGATCAAGAAAGATATTACAAC
TAGT---------TATTCAAA-GGGGGTTGGCTTTGTTTGTTTAACAAAATGTGAAA-CA
CAGGTGAAAGTAATGTCACAGCGACCTATGATAGATGGACGATGGTGTAACTGTCAACTT
CCTAATTTTT-AAGCAAAGCCCAGATGAGCCTTTGAGAGGCAAAAAAATGCTTGTGGAGC
ACTGGACAGAGGACATAGCTGTGGATGGGCTGCGGCA-GTTCTTCTGTCAGTACAGGGAA
G-TGGTGGATGTCTTCATCTCCAAGTTGTTCAGGGCCTTT-GCCTTTGTTACATTTGCA-
--GAAGATCAGG---------------TTGAGCAGTCTCTCTGGG--GAGAGGACTTGAT
CATTAAAGGAATCAGCATTCATA--TATCCAATGCTGAACCTAAGCA-------------
------------------------------------------------------------
----------------------------CAATAGTAGA-AGTTGGGGAGCTGG-------
--------TTTGGGAAACAATCAAGGTAGTAATATGGGTGG-----TGGGTTGAACTTCA
GTATGATCGGGATTGATCCAGCCTTGATGGCTGCAGC------------CCAGGCAGTGC
TACAGAGCAGGTGGGGTATGATGGGCAGGTTAGCCAGCCAGTAGAACCAGTTAGTCC---
-----CATTAGGTAATAACCAAAGCCAAGGCAACATTCAGAGGAAGCCAAACTAGGCCTT
TGATTCTGGAAATAACTC------------------------------------------
------------------------------------------------------------
TTATAGTCATTCTAATTCTGGTGCAGCAGTT--GGTTGGGGATCAGCAT-CAAATGCAGG
GTCGGG-----CAGTGGTTTTAATGGAGGCTTTGGCTCAAGCAT-GGAGTCTAAGTTTT-
CTGGCTGAGGATTGTAG
>Cebus:capucinus:imitator_Capuchin_KV389671.1_Retrocopia
---TCTAAATATATTCAGATAACAATAGACTAGAATAA-TGAACCCATTTAAATACCATC
AGA----AGACGAT-GGAATGATGCTTCTGCCCATGGCTACAGTTCAGTTTCCAGAGGTA
CGAGGGCTTCCTTACAGGGTTCATATGTCTTGGGATA-------TTAGAGGTATCTGGCT
G--GTAGAGGGAATTCTGCATGTTCCCAATGCTGGCTGGGAAAATTTGGCATATGTTGTC
AACTATCCCAAAGATAACTAAAGAAGAAGCGATAAGACTGATGCTTCATTAGCCATAAAA
GTGAAA-------AGAGCAGTCCAGAAAACATCTGACTTAGTAGAGTTGGG---------
------------------------TCTCCCATGGAAAACAACTGAACAGGATCTGAAAGA
ATATTTCAGTACCTTCAGAGAAATTCTTATGGT---GCAGGTCACGAAGGATGTTAGCA-
TAAC---------TATTCAAA-GGGGTTTGGCTTTGTTCATTTTATAAAATATGAAA-CC
CAGGTGAAGG-AATGTCATAGCAACATAAGACAGATGGATGATGGTGTGACTGTACACTT
CCTAATT-CT-AAGAAGCCCCTGAATGAAACTTCGAGAAGTGAAAGGATATTTATGGTGT
GTTGTACAGAGAACATGAATTCTGATAAGCTGCACTA-GTT-TTTTGTCAGGGCAGAGAA
G-TGGTAGATGTCTTCATTCCCAAACCATTCAGGGCCTTT-GCCTTTGTTACATT-GCA-
--GATTAATAGC---------------TTGCCCAGTCTCTTTGTG--GAGAGAACTTGAT
TATTAAAGGAATCAGTATACATA--TATCCAATGC-AAGCACAAGCAC------AATAGC
AATAAAC------------AGAAA--GAGATGTAAGA-----TTTAGTGGTAATCCA--G
GTAGCTTTGGAAATCAGAGTGGGTTTGGTAACTGTAGT-GGGAGTCGAGCTAA-------
--------CCTGAGAAACAATCACAGTAGTAACGTAGAGGA-----TGGAATGAACT---
------------------------------------------------------------
------------------------------------------------------------
------------------------------------------------------------
------------------------------------------------------------
------------------------------------------------------------
-------------------------------------------------------GCAGG
GTCAGG-----CAGCAATTTTAAATGAGACTTTAGCTCAAGCAT-GGATACTAAGTCTT-
CTGGCTGGAAAATGCAG
>Pan:troglodytes_Chimpanzee_ENSPTRG00000000136_TARDPB_Chr1
ATGTCTGAATATATTCGGGTAACCGAAGATGAGAACGA-TGAGCCCATTGAAATACCATC
GGA----AGACGAT-GGGACGGTGCTGCTCTCCACGGTTACAGCCCAGTTTCCAGGGGCG
TGTGGGCTTCGCTACAGGAATCCAGTGTCTCAGTGTA-------TGAGAGGTGTCCGGCT
G--GTAGAAGGAATTCTGCATGCCCCCGATGCTGGCTGGGGAAATCTGGTGTATGTTGTC
AACTATCCAAAAGATAACAAAAGAAAAATGGATGAGACAGATGCTTCATCGGCAGTGAAA
GTGAAA-------AGAGCAGTCCAGAAAACATCCGATTTAATAGTGTTGGG---------
------------------------TCTCCCATGGAAAACAACCGAACAGGACCTGAAAGA
GTATTTTAGTACCTTTGGAGAAGTTCTTATGGT---GCAGGTCAAGAAAGATCTTAAGAC
TGGT---------CATTCAAA-GGGGTTTGGCTTTGTTCGTTTTACGGAATATGAAA-CA
CAAGTGAAAGTAATGTCACAGCGACATATGATAGATGGACGATGGTGTGACTGTAAACTT
CCTAATT-CT-AAGCAAAGCCAAGATGAGCCTTTGAGAAGCAGAAAAGTGTTTGTGGGGC
GCTGTACAGAGGACATGACTGAGGATGAGCTGCGGGA-GTTCTTCTCTCAGTACGGGGAT
G-TGATGGATGTCTTCATCCCCAAGCCATTCAGGGCCTTT-GCCTTTGTTACATTTGCA-
--GATGATCAGA---------------TTGCGCAGTCTCTTTGTG--GAGAGGACTTGAT
CATTAAAGGAATCAGCGTTCATA--TATCCAATGCCGAACCTAAGCAC------AATAGC
AATAGACAGTT--------AGAAA--GAAGTGGAAGA-----TTTGGTGGTAATCCA--G
GTGGCTTTGGGAATCAGGGTGGATTTGGTAATAGCAGA-GGGGGTGGAGCTGG-------
--------TTTGGGAAACAATCAAGGTAGTAATATGGGTGG-----TGGGATGAACTTCG
GTGCGTTCAGCATTAATCCAGCCATGATGGCTGCCGC------------CCAGGCAGCAC
TACAGAGCAGTTGGGGTATGATGGGCATGTTAGCCAGCCAGCAGAACCAGTCAGGCC---
-----CATCAGGTAATAACCAAAACCAAGGCAACATGCAGAGGGAGCCAAACCAGGCCTT
CGGTTCTGGAAATAACTC------------------------------------------
------------------------------------------------------------
TTATAGCGGCTCTAATTCTGGTGCAGCAATT--GGTTGGGGATCAGCAT-CCAATGCAGG
GTCGGG-----CAGTGGTTTTAATGGAGGCTTTGGCTCAAGCAT-GGATTCTAAGTCTT-
CTGGCTGGGGAATGTAG
>Pan:troglodytes_Chimpanzee_Chr13_Retrocopia_1Exon_completo
ATATCTGAATATATTCGCGT-ACCGAAGATGAGAAGGA-TGAGCCCATTGAAATACCATC
GGA----AGACGAT-GGGATGGTGCTGCTGTCCATGGTTACAGCCCAGTTTCCAGGGGTG
TGTGGGCTTCGCTACAGAAATCCAGTGTCTCAGTGTA-------TGAGAGGTGTCCGGCT
G--GTAGAAGGAATTCTTCATGCCCCCAATTCTGGCTG-GGAAATCTGGTGTATGTTGTC
AACTATCCTAAAGATAACAAAAGAAAAATGGATGAGATAGATGCTTCATCAGCTGTGAAA
GTGAAA-------AGAGCAGTCCAGAAAACATCTGATTTAGTAGTGTTGGG---------
------------------------TCTCACATGGAAAACAACTGAGCAGGACCTGAAAGA
ATATTTTAGTACCTTTGGAGAAGTTCTTATGGT---GCAGGTCAAGAAAGATACTAAGAC
TGGT---------CATTCAAA-GAGGTTTGGCTTCATTTGTTTTATGGAAGATGAAA-CA
CAGGTGAAAGTAATGTCACAGCTACATATGATAGATGGACGATGGTGTGACTGTAAACTT
CCCAATT-CT-AAGCAAAGCCCAGATAAGCCTTTGAGAAGCATGAAAGTGTTTGTGGGGC
GCTGAACAGAGGACATGACTGCGGATGAGCTGCGGCA-GTTCTTCTGTCAGTACGGGGAA
G-TGGTGGATGTCGTCATCCTCAAGCCATTCAGGACGTTT-GCCTTTGTTACATTTGCA-
--GATGATCAGG---------------TTGCGCAGTCTTTTTGTG--GAGAGGACTTGAT
CATTAAAGGAATCAGCATTCATA--TATCCAATGCCGAACCTAAGCAC------AACAGC
AATAGAC------------AGAAA--GAAGTGGAAGA-----TTTGGTGGTAATCCA--G
GTGGCTTTGGGAATCAGGGTGAATGTGGTAATAGTACA-GGGGGTGGAGCTGT-------
--------TTTGGGAAACAATCAAGGTAGTAATATGGGTGG-----TGGGATAAACTTTG
GTGCATTCAGCATTAATCCAACCATGATGGCTGCAGC------------CCAGGCAGTGC
TACAAAGCAGCTGGGATATGATAGGCATGTTAGCCAGCCAGCAGAACCAGTCAGGCC---
-----CATCGGGTAATAACCAAAGCCAAGGCAACATGCAGAGGGAGCCAAACCAGGCTTT
CGGTTCTGAAAATACCTC------------------------------------------
------------------------------------------------------------
CTATAGTGGTTCTAATTCTGGTGCAGCAATT--GGTTGGGGATCAGCAT-CAAATGCAGG
GTCGGG-----CAGTGGTTTTAATGGAGGCTTTGGCTCAAGCAT-GGATTCTAAGTCTT-
CTGGCTGGGGAATGTAG
>Pan:troglodytes_Chimpanzee_Chr2B_Retrocopia_1_exon_partido
ATGTCTGAATAAATTCGGGTAACCGAAGATGAGAACGA-TGAGCCCATTGAAATACCATC
GGA----AGACGAT-GGGACAGTGCTGCTGTCCACGGTTACAGCCCAGTTTCCAGGGGCG
TGTGGGCTTCGCTGCAGGAATCCGGTGTCTCAATGTA-------TGAGAGGTGTCCGGCT
G--GTAGAAGGAATTCTGCATGCCCCCGATGCTGGCTGGAGAAATCCGGTGTATGTTGTC
AACTATCCGAAAGGTAACAAAAGAAAAATGGGTGAGACAGAAGCTTCATCAGCAGTGAAA
GTGAAA-------AGACCAGTCC-----------GATTTAATAGTGTTGGG---------
------------------------TCTCCCATGGAAAACAACTGAACAGGACCTGAAAGA
GTACTGTAGTACCTTTGGAGACGTTCTTATGGT---GCG---------------------
------------------------------------------------------------
------------------------------------------------------------
-----------G--CAAAGCCAAGATGAGCCTTTGAGAAGCAGAAAAGTGTTTGTGGGGC
GCCGTACGGAGGACATGACTGAGGATGAGCTGCGGGA-GTTCTTCTCTCAGTATGGGGAC
G-TGATGGATGTCTTCGTCCCCAAGCCGTTCAGGGCCTTT-GCCTTTGTTCCATTTGCA-
--GATGATCAGA---------------TTGCGCGGTCTCTTTGTG--GAGAGGACTCG--
-ATGAAAGGAATCAGCGTTCACA--TATCCAATGCCGAACCCAAGCGC------AATAGC
AATAGAC------------AGAAA--GAAGTGGAAGA-----TTTGGTGGTAATCCA--G
GTGGCTTTGGGAATCAGGGTGGATTTGGTAAGAGTAGA-GGGGGTGGAGCTGG-------
--------TTTGGGAAACAATCAAGGTAGTAATATGGGTGG-----TGGGATAAACTTTG
GTGCGTTCAGCATTAATCCAGCCATGATGGCTGCCCC------------CCGGGCAGTGC
TGCAGAGCAGCTGGTGTGCGATGGGCGTGTTAGCCAGCCAGC-GAAGCAGCCAGGCC---
-----CATCGGATGGTAACCAAAGCCAAGGCAACATGCAGAGGGAGCCAAACCAGGCCTT
CGGTTCTGGAAATAACTC------------------------------------------
------------------------------------------------------------
TTGTAGTGGTTCTAATTTTGGTGCAGCTATT--GGTTGGGGATCAGCAT-CCAATGCAGG
GTCGGG-----CAGTGGTTTTAATGGAGGCTTTGGCTCAAGCAT-GGATTCTAAGTCTT-
CTGGCTG-GGAACGTAG
>Pan:troglodytes_Chimpanzee_Chr20_Retrocopia
ATGTCTGAATACACTAGGGTAAGTGAAGTTGAGAATAA-GGAGCTCGTTGAAATATCATC
AGA----AGACAAT-GGGGTGGTGCTGCTGTCCACAGTTACAGCCCAGTTTCCAGGGGCA
TGTGGACTTCACTACAAGAATCCAGAGTCTCAATGTA-------TGAGAGGTATCCAGCT
G--GTAGAAGGAATTCTGCATG-CCCTGATGCTGACTGTGGAAATCTGGTATATGTTGTC
AACTGTCCCAAAGATAACAAAAGAAAAATGGGTGAGACGG------------CAGTGAAA
GTGA---------AGAGCAGTCCAGAAAATATCTTATTTAATAGCGTTGGT-AATTAGTG
AGTTTTTGCTCTCAGTTTGTTTTTCCTCCTATGGAAA---------CAGGATCTGAAAGA
ATATTTTAGTACCTTTGGAGAAGT------------CCAAGTCAAGATAGATATTAAAAC
TGG-------------TCAAA-GGGGTTTGGCTTTGTTCATTTTATGGAGTATGAAA-CA
CACGTGAAAGTAATGTCACAGTGACATATGATAGATGGATAATGGTATGACTGTAAATTT
CCCAACT-CT-AAGCAAAGCCCAGATGAGCCTTTGAGAAGCAGAGAAGTGTTTGTGGGGC
GCTGTACAGAGGACATGACTGCAGATGAGCTATGGCA-GTTTTTCTGTCAGTACAAAGAA
G-TGGTGGATGTCTTCATCCCCGAGCCATTCAGGGATTTT-GCCTTTGTTACATTTGCA-
--GTTGATCAGA---------------TTGCCCAATCTCTTTGTG--GAGAGGACTTGAT
CATTAAAGGACTCAGCATACATA--TATCCAGTGCCAAATCTAATCAC----ACAATAGC
AATAGAT------------AGAAA--GAAGTGGAAGA-----------------------
-----TTTGGGAATCTGAGTGGATTTGGTAACAGTAGA--GGGGTGGATCTGG-------
--------CTTGGAAAACAATCAAGGTACCAATATAGGTGG-----TAG-ATGAATTTTG
ATGTGCTCAGCATTAATCCAGCCATGATGGCTGCAGC------------CCAGGCAGCGC
TGCAGAGCAGTTGGGGTAGGATGAGCATGTTAGCCAGCCAGCAGAACCAGTCAGGCC---
-----CATCAGGTAATAACCAAAGTCAAGGCAACATGTAAAGGGAGCCAAACCAGGTCTT
TGGTTCTAGAAATAACTC------------------------------------------
------------------------------------------------------------
TTACAGTGGTTCTAATTCTGGTGCAGCAATT--GGTTGGGAATCAGCAT-----------
--CAGG-----CAATGATTTTAATGGAGGCTCTGGCTCAAGCAT-GGATTCTAAATCTT-
CTGGCTGGGAAATGTAG
>Pan:troglodytes_Chimpanzee_Chr8_Retrocopia
ATGTCTGAATATATTCGGGTAACCGAAGATGAGAACAA-TGAGCCCATTTAAATACCTTC
AGA----AGACGAA-GGGACGGTGCTGCTGTCCACTGTTACAGC-------CCAGGGGCA
CATGGGCTTTGCTACAGGAATCCAGTGTCTCAATGTA-------TGAGAGGTTTCCGGCT
G--GTAGAAGGAATTCTACATGCCCCCGATGCTGGCTGGGGAAATCTGGTGTATGTTTTC
AACTATCCCAAAGACAACAAAAGCAAAATGGATGAGACAGATGCTTCATCAGCAGTGAAA
GTGAAA----------------------------------A--GTTTTGGG---------
------------------------TCTCCCGTGGGAAACAACTGAACAGGATCTGAAAGA
ATATTTTAGTACCTTTGGAGAAGTTCTTACGGT---GCAGGTCAAGAAAGATATTAAGAC
TGGT---------CATTCAGA-GGGGTTTGGCTTTATTCATTTTATAGAATATGAAA-CA
CAGGTGAAAGTAATGTCACATTGACATATGATAGATGGACAATGGTGTGACTGTAAACTT
GCTAATT-CT-AAGCAAAGACCAGATGAA-CACTGAGAAGCAGAAAAGTGTTTTTGGGGC
A--GTACAGAGAACATAACTGTGGATGAGCTGTCGCA-ATTCTTCTGTCAGTACGGGGAA
G-TGGTGGATGTCTTCATCCCCAAGCCGTTCAGGGCCTTT-GCCTTTGTTACATTTGCA-
--GATGATCAGGTTGCTCAATCTCTG-TTGCACAATCTCTTTGTG--GAGAGGACTTGAT
CATTAAAGGAATCAGTGTTCAAA--TACCCAATGCC-AACCTAAGCAC------AATAGC
AAT----------------AGAAA--GAAGTGGAAGA-----TTTGGTGGTAATCCA--G
GTGGCTTTGGGAATCAGGGTGGATTTGGTAATAGTAGA-GGGGATGGAGCTGG-------
--------TTTGGGAAACAACCAAGGTAGTATTATGGGTGG-----TGGGATAAACTTTG
GTGAGTTCAGCATTAATCCAGCCATGATGGCTGCAGC------------CCAGGCAGTGC
TACAGAGCAGTTGGGGTATCATGGGCATGTTAGCCAGCCAGCAGAGCCAGTCAGGCC---
-----CATTGCGTAATAACCAAAGCCAAGGCAACATGCAGAGGGAGCCAAACCAGGCCTT
CGATTCTGGAAATAACTC------------------------------------------
------------------------------------------------------------
--ATAGTGGTTCTAATTCTGGGGCAGCAATT--GGTTGGGGATCAGCAT-CAAAAGCAGG
GTGGGG-----CAGTGGTTTTAATGAAGGCTTTGGCTCAAGCAT-GGATTCTAAGTCTT-
CTGGCTGGGGAATGTAG
>Pan:troglodytes_Chimpanzee_Chr6_Retrocopia
ATATCTGCATGTATTCAGGTAACTAGAGACAAGAATTA-TGAGCCCATTGAAATACCATC
AGA----AGATGAT-AGAACAGTGCTGCTGCCCATGGTTACAGTCCAGTTTCCAGGGGCA
TGTGGGCTCCCCTACAGGATTCCAGTGTCTCA-GGTA-------TTAGGAGTGTCT-GCT
G--GTAGAAGGAATTCTGCATGCCCCCAGTGCTGGCTGGGGAAATTTGGTGTATGTTGTC
AACTATTCTGTAGATAACTACAGAAAAAGGGAAAAGACAGATACTTCATTAGCCATAAAA
GTGAAA-------AGAGCAGTCCAGAAAACATCTGCTTTAGCAGTGTTGGG---------
------------------------TCTCCCATGGAAAACAACTGAACAGGATCTGAAAGA
ATATTTCAGTACCTTTGGAGAAATTCTTATGGT---TCAGGTCAAGAAGGATGTTAGAAC
TGGC---------TATTCAAA-GGGGTTTGGCTTTGTTTATTTTATAAAATATGAAA-CC
CAGGTGAAAG-AATGTCACAGCAACATAAGACAGATAGATGATGGTGTGACTGTACAGTT
CCTAACT-CTAAAGCAAACACTGAATGAGACTTTGAGAAGCAAAAAGATGTTTGTGGGGT
GTTGTACAGAGATTATGAATTCTGATAAGCTGCAGCA-GTTCTTTGGTCATTGCAGAGAA
G-TGATAGATGTCTTCATTTCCAAACCATTCAGGGACTTT-GCCTTTCTTACATT-GCA-
--GATGATTAGC---------------TTGCCCAGTCTCTTTGTG--GAGAGGACTTGAT
TATTAAGGGAATCAGCATACATA--TATCCAGTGC-AAGTGTAAGCAC------AATAGC
AATAGAC------------AGAAA--AAGGTGGAAGA-----TTTGGTGGT-TTCCA--G
GTAGCTTTGGGAATCAGAGCGGATTTGGTAACTGTAGT-GGGAGTGGAGCAGA-------
--------CCTGAGAAACAATCAAGGTAG-AACATGGAGGG-----TGGAATGAACT---
------------------------------------------------------------
------------------------------------------------------------
------------------------------------------------------------
------------------------------------------------------------
------------------------------------------------------------
------------------------------------------------------------
------------------------------------------------------------
-----------------
>Macaca:fascicularis_Crab-eating:macaque_ENSMFAG00000002750_TARDBP
ATGTCTGAATATATTCGGGTAACCGAAGATGAGAACGA-TGAGCCCATTGAAATACCATC
GGA----AGACGAT-GGGACGGTGCTGCTGTCCACGGTCACAGCCCAGTTTCCAGGGGCG
TGTGGGCTTCGCTACAGGAATCCAGTGTCTCAATGTA-------TGAGAGGTGTCCGACT
G--GTAGAAGGAATTCTGCATGCCCCCGATGCTGGCTGGGGAAATCTGGTTTATGTTGTC
AACTATCCGAAAGATAACAAAAGAAAAATGGATGAGACAGATGCTTCATCAGCAGTGAAA
GTGAAA-------AGAGCAGTCCAGAAAACATCCGATTTAATAGTGTTGGG---------
------------------------TCTCCCATGGAAAACAACTGAACAGGACCTGAAAGA
GTATTTTAGTACCTTTGGAGAAGTTCTTATGGT---GCAGGTCAAGAAAGATCTTAAGAC
TGGT---------CATTCAAA-GGGGTTTGGCTTTGTTCGTTTTACGGAATATGAAA-CA
CAGGTGAAAGTAATGTCACAGCGACATATGATAGATGGACGATGGTGTGACTGTAAACTT
CCTAATT-CT-AAGCAAAGCCAAGATGAGCCTTTGAGAAGCAGAAAAGTGTTTGTGGGGC
GCTGTACAGAGGACATGACTGAGGATGAGCTGCGGGA-GTTCTTCTCTCAGTACGGGGAT
G-TGATGGATGTCTTCATCCCCAAGCCGTTCAGGGCCTTT-GCCTTTGTTACATTTGCA-
--GATGATCAGA---------------TTGCGCAGTCTCTTTGTG--GAGAGGACTTGAT
CATTAAAGGAATCAGCGTTCATA--TATCCAATGCCGAACCTAAGCAC------AATAGC
AATAGACAGTT--------AGAAA--GAAGTGGAAGA-----TTTGGTGGTAATCCA--G
GTGGCTTTGGGAATCAGGGTGGATTTGGTAATAGCAGA-GGGGGTGGAGCTGG-------
--------TTTGGGAAACAATCAAGGTAGTAATATGGGTGG-----TGGGATGAACTTTG
GTGCATTCAGCATTAATCCAGCCATGATGGCTGCTGC------------CCAGGCAGCAC
TACAGAGCAGTTGGGGTATGATGGGCATGTTAGCCAGCCAGCAGAACCAGTCAGGCC---
-----CATCGGGTAATAACCAAAGCCAAGGCAACATGCAGAGGGAGCCAAACCAGGCCTT
CGGTTCTGGAAATAACTC------------------------------------------
------------------------------------------------------------
TTATAGTGGTTCTAATTCTGGTGCAGCAATT--GGTTGGGGATCAGCAT-CAAATGCAGG
GTCGGG-----CAGTGGTTTTAATGGAGGCTTTGGCTCAAGCAT-GGATTCTAAGTCTT-
CTGGCTGGGGAATGTAG
>Macaca:fascicularis_Crab-eating:macaque_Chr17_retrocopia
ATATCTGAATATATTCGGGTAACCAAAGATGAGAACGGTTGAGCCCGTTGAAATACCATT
GGA----AGACGAT-GGGACAGTGCTGCTGTCCACGGTTACAGCCCAGTTTCCAGGGGCA
TGTGGGCTTCGCGACAGGAATCCAGTGTCTCAATGTA-------TGAGAGGTGTCCGGCT
G--GTGGAAGGAATTCTTCATGCCCCCGATGCTGGCTGGGGAAATCTGGTGTATGTTGTC
AACTATCCTAAAGATAACAAAAGAAACATGGATGAGACAGATGCTTCATCAGTAGTGAAC
GTGAAA-------AGAGCAGTCCAGAAAACATCCGATTTAATAGTGTTGGG---------
------------------------TCTCCCATGGACAACAACTGAGCAGGACCTGGAAGA
ATATTTTAGTACCTTTGGAGAAGCTCTTATGGT---GCAGATCAAGAAAGATACTAAGAC
TGGT---------CATTCAAA-GGGGTTTGGCTTCGTTTGTTTTATGGCATATGAAA-CA
CAGGTGAAAGTAATGTCACAGCAGCATATGATAGATGAACAATGGTGTGACCGTAAGCTT
CCCAATT-CT-AAGCAAAGCCCAGATAAGCCTTTGAGAAGCAGAAAAGTGTTTGTGGGGC
ACTGAACAGAGGACATGAATGAGGATGAGCTGTGGCA-G---TTCTGTCAGTACGGGGAA
G-TGGTGGATGTCTTCATCCTCAAGCCGTTCAGGGTCTTT-GCCTGTGTTACATTTGCA-
--GATGATCAGG---------------TGCTACCGTCTTTGTGTG--GAGAGGACTT-AT
CATTAAAGGAATCAGCATTCATA--TATCCTATGCTGAACCTAAGCAC------AATAGT
AATAGAA------------AGAAA--GAAGTGGAAGA-----TTTGGCGGTAATCCA--G
GTGGCTTTGGGAATC-GGGTGGATTTGGTAATAGTAGA-GGGGGTGGAGCTGG-------
--------TTTGGGAAACAATCAAGGTAGTAATATCGGTGG-----TGGGATAAACTTTG
GTGCATTCAGCGTTAATCCAACCATGATGGCTGCAGC------------CCAGGCAGTGC
TACAGAGCAGTTGGGGTATGATGGGCATGTTAGCCAGCCAGCAGAACCAGTCACGCC---
-----CATTGGGTAATAACCAAAGCCAAAGCAACACGCAGAGGGAGCCAAACCAGGCCTT
CGGTTCTGGAAATAACTC------------------------------------------
------------------------------------------------------------
TTATAGTGGTTCTAATTCTGGTGCAGCAATT--GGTTGGGGATCAGCAT-CAAATGCAGC
ATCGGG-----CAGTGGTTTTAATGGAGGCTTTGGCTCAAGCAT-GGATTCTAAGTCTT-
CTGGCTGGGAATTGTAG
>Macaca:fascicularis_Crab-eating:macaque_Chr12_retrocopia
---TCTGAATATATTCAGGTAACCGAAGATGAGAACCA-TGAGCCCATTGAAATATCATC
GCA----AGACGATGGGGACGGTGCTGCTGTCCACGCTTATGGCACAGTTTCCAGGGGCG
TGTGGGCTTCGCTACAGAAATCCAGCGTCTCAATGTA-------TGAGAGGTGTACGGCT
G--GTAGAAGGAATTCTGCCTGCCCCCGATGCTGGCTGGGGAAATCTGGTGTATGTTGTC
AACTATCCGAAAGATAACAAAAGAAAAATGGATGAGACAGATGCTTCATGAGCAGTGAAA
GTGAAA-------AGAGTAGTCTAGAAAACATCCGATTTAACAGTGTTGGG---------
------------------------TCTCCCGTGGGGAACGACTGAACAGGGCCTGAAAGA
GTATTGCAGTACCTTTGGAGAAGCTCTTACGGT---GC----------------------
------------------------------------------------------------
------------------------------------------------------------
-----------A--CAAAGCCAAGACGAGCCTTTGAGAAGCAGCAAAGTGTGTGTGGGGC
GCTGTACAGAGGACATGACTGAGGATGAGCTGCGGGA-GTTCTTCTCTCAGTGTGGGGAT
G-TGATGGATGTCTTCATCCCCGAGACATTCAGGGCCTTT-GCCTTTGTTACATTTGCA-
--GATGGTCAGA---------------TGGCGCAGTCTCTTTGTG--GAGAGGACTTGAT
GATTAAAGGAATCAGCGTTCATATATATCCAATGCCGAACCTAAGCAC------AATAGC
AAT----------------AGAAA--GAAGTGAAAGA-----TTTGGTTGTAATCCA--G
GTGGCTTTGGGAATCAGGGTGCATTTGGTAACAGTAGA-GGGGGTGGAGCTGG-------
--------TTTGGGAAACAATCAAGGTAGTAATACGGGTGG-----TGGGAAAAACTTTG
GTGCACTCAGCGTTAATCCAGTCATGATGGCTGCCGC------------CCAGGCAGCGC
TACAGAGCAGTTGGTGTATGATGGGCATGTTAGCCAGTCAGCAGAACCAGTCAGGCC---
-----CATCAGGTAAGAACCAAAGCCAAGGCAACATGCAGAGGGAGCCAAACCAGGCGTT
TGGTTCTCGAAATAACTC------------------------------------------
------------------------------------------------------------
TTAGAGTGGTTCTAATTTTGGTGCGGCAATT--GGCTGGGGATCAGCAT-CAAATGCAGG
GTTGGG-----CAGTGGTTTTAATGGAGGCTTTGGCTCAAGCAC-GGATTCTAAGTCTT-
CCGGCTGGGGAATGTAG
>Macaca:fascicularis_Crab-eating:macaque_Chr8_Retrocopia
ATGTCTGAATAGATTCAGGTAACCGAAGATGAGAACAA-TTAGCCCATTTAAATACTACC
AGA----AAACAAT-GGGACGGCGCTGCTGTCCATGATTACGGC-------CAAGGGGCT
CGCAGGCTTTGCTACAGGAATCCAGTGTCTCAGTGTA-------TGAGAGGTTTCCGGCT
G--GTAGAAGGAATTCTGCATG-CCCCGATGCTGGCTGGGGAAATCTGGTGTATGTTTTC
AACTATCCCAAAGACAACAGAAGCAAAATGGATGAGACAGATGCTTCATCAGCAGTGAAA
GTGAAA----------------------------------A--GTGCTGGA---------
------------------------TCTCCCATGGAAAACAACTGAACAGGATCTGAAAAA
ACATTTTAGTACCTTTGG---AGTTCTTACGGT---GCAGGTCTAAAAAGATATTAAGAC
TGGT---------CATTCAGA-GGGGTTTG-CTTTGTTCATTCTGTGGAATATGAAA-CA
CAGGTGAAAGTAATGTCACAGCGACATATAGTAGATGGACAATGGTGTGACTGTAAACTT
TCTAATT-CT-AAGCAAAGCCCAGATGAAACTTTGAGAAGCAGAAAAGTGTTTTGGGGGC
A--GTACAGAGAACATGACTGTGGATGAGCTGTCGCA-GTTCTTCTGTGAGTACGGGGAA
G-TGGT-AATGTCTTCATCTCCAAGCCATTCAGGGCCTTT-ACCTTTGTTACATTTGCA-
--GATGATCAG------------------------TCTCTTTGTG--GAGAGGACTTGAT
CATTAAAGGAATCAGCATTCAAA--TACCCAATGCCAAACCTAAGCAC------AATAGC
AATAGAC------------AGAAA--GAAGTGGAAGA-----TTTGGTGGTAATCCA--G
GTGGCTTTGGGAATCAGGGTGGATTTGGTAATAGTAGA-GGGGGTGGAGCTGG-------
--------TTTGCAAAACAACCAAAGTAGTAATATGGGTGG-----TGGGATAAACTTTG
GTGAGTTCAGCATTAATTCAGCCGTGATGGCTGCAGC------------CCAGGCAGCGC
TACACAGCAGTTGGGGTATCATGGGCATGTTAGCCAGCTGGCAGAACCAGCCAGGCC---
-----CATTGGGTAATAACCAAAGCCAAGGCAACACGCAGAGGGAGCCAAATCAGGCCTT
CAATTCTGGAAATAACTC------------------------------------------
------------------------------------------------------------
TTATAGTGGTTCTAATTCTGGGGCAGCAATT--GGTTGGGGATCAGCAT-CAAATGCAGG
GTGGGG-----CAGTGGTTTTAATGGAGGCTTTGGCTCAAGCAT-GGGTTCTAAGTCTT-
CTGGCTGAGGAAT----
>Macaca:fascicularis_Crab-eating:macaque_Chr10_Retrocopia
-----TGAATACACTTGGGTAAGTGAAGATGAGAATAA-GGAGCTCATGGAAATATCATC
AGA----ATACAAT-GGGGTAGTGCTGCTGTCCACAGTTACAGCCCAGTTTCCAGGGGCA
CGTGAGCTCCACCACAAGAATCCAGTGTCTCAATGTA-------TGAAAGGTATCCTGCT
G--GTAGAAGGAATTCTGCATGCCCCTGATGCTGACAGTGGAAATCTGGTATATGTTGTC
AACTGTCCCAAAGATAACAAAAGAAAAATGGGTGAGACAG------------CAGTGAAA
GTGA---------AGAGCAGTCCAGAAAATATCTTACCTAATAGTACTGGT-AATTAGTG
AGTTTGTGCTCTGAGTTTGTTTTTCTTCCTATGGAGA---------CAGAATCTGAAAGA
ATATTTTAGTACCTTTGGAGAAGT------------CCAGGTAAAGATAGATATTAAAAC
TGG-------------TCAAA-GGGGTTTGGCTTTATTCTTTTTACGGAGTATGAAA-CA
CACGTGAAAGTAATGCCACAGTGACATATGATAGATGGATGATGGTATGAC--TAAATTT
CCCAACT-CT-AAGCAAACCCCAGATGAGCCTTTGAGAAGCAGAAAAGTGTTTGTGGGGT
GCTGTACAGAGGACATGACTGCAGATGAGCTATGGCAGGTTTTTCTGTCAGTACAAAGAA
G-TGGTAGATGTCTTCATCCCCAAGCCATTCAGGGCCTTT-GCCTTTGTTACATTTGCA-
--GATGATCAGA---------------TTGCCCAATCTCCTTGTA--GAGAGGACTTGAT
CATTAAAGGACTCAGCATACACA--TATCCAATGCCAAGCCTAATCAT----ACAATAGC
A----AT------------AGAAA--GAAGTGGAAGA-----------------------
-----TTTGGGAATATGAGTGGATTTGGTAATAGTAGA--GGGGTGCATCTGG-------
--------CTTGGAAAACAACCAAGATACTAATATAGGTGG-----GAG-ATGAACTTTG
GTGTGCTCAGCATTAATCCAGTCATGATG-----------------------------GC
TACAGAGCAGTTGGGGTACAATGAGCATGTTAGCCAGCCAGCAGAACCAGTCAGGCC---
-----CACCAAGTCATAACCAAAGTAAAGGCAACATGCAGAGGGAGCCAAACCAGGTCTT
TGGGTCTAGAAATAACTC------------------------------------------
------------------------------------------------------------
TTACAGTGGTTCGAACTCTGGTGCAGCAATT--GGTTGGGAATCAGCAT-CAAATGCAGG
ATCAGG-----CAATGGTTTTAATGGAGGCTTTGGCTCAAGCAT-GGATTCTAAATCTT-
CTGGCTGGGAAATGTAG
>Macaca:fascicularis_Crab-eating:macaque_Chr4_Retrocopia
ATATGTACATGTATTCAGGTAACCAGAGATAAGAATTA-TGAGCCCATTGAAATACCATC
GGA----AGACGAT-GGAACAGTGCTGCTGCCCACGGTTGCAGTTCAGTTTCCAGGGGCA
TGTGGGCTTCCCTACAGGATTCCAGTGTCCCAGGGTA-------TTAGGGGTGTCT-GCT
G--GTAGAAGGAATTCTGCATGCCCCCAATGCTGGCTGGGGAAATTTGATATATGTTGTC
AACTATTCTGTAGATAACTACAGAAAAAGGGATAAGACAGATATTTCATTAGCCATAAAA
GTGAAA-------AGAGCAGTCCCGAAAACATCTGCTTTAACAGTG-TGGG---------
------------------------TTTCCCATGGAAAAAAACTGAACAGGATCTGAAAGA
ATATTGCAGTACCTTCAGAGAAATTCTTATGGT---GTAGGTCAAGAAGGATCTCAGAAC
TGGC---------TATTCAAA-GGGATTTGGCTTTGTTCATTTTATAAAATATGAAA-CC
CAGGTGAAAG-AATGTCACAGCAACATAAGACAGATAGATGATGATGTGGCTGTACGCTT
CCTAATT-CT-AAGCAAACTCTGAATGAGATTTTGAGAAGCAAAAATATGTTTGTTAGGT
GTTGTACAGAGAAGACGAATTCTGATAAGCTTCAGCA-GTTCTTTTGTCATTGCAGAGAA
G-TGATAGATGTCTTCATTCCCAAACCACTCAGGAACTTT-GCCTTTCTTACATT-GCA-
--GATGATTAGC---------------TTGTGCAGTCTCTTTGTG--GAGAGGAGTTGAT
TATTAAGGGAATCAGCATACATA--TATCCAATGC-AAGTGTAAGCAC------AATATC
AGTAGAC------------AGAAA--GAGGTGGAAGA-----TTTGGTGGTAATCCA--G
GTATCTTTGGGAATCAGAG-AGGTTTGGTAACTGTAGT-GGGAGTGGAGCAGA-------
--------CCTGAGAAACAACCAAGGTAG-AACATGGAGGG-----TGGAATGAACT---
------------------------------------------------------------
------------------------------------------------------------
------------------------------------------------------------
------------------------------------------------------------
------------------------------------------------------------
-------------------------------------------------------ACAGG
GTCAGG-----CAGCGGTTTTAATTGAGACTTTAGCTCAAGAAT-GGATTCTAAGCCTT-
CTGGCTG----------
>Mandrillus:leucophaeus_Drill_ENSMLEG00000041791_KN977452.1_TARDBP
ATGTCTGAATATATTCGGGTAACCGAAGATGAGAACGA-TGAGCCCATTGAAATACCATC
GGA----AGACGAT-GGGACGGTGCTGCTGTCCACGGTCACAGCCCAGTTTCCAGGGGCG
TGTGGGCTTCGCTACAGGAATCCAGTGTCTCAATGTA-------TGAGAGGTGTCCGACT
G--GTAGAAGGAATTCTGCATGCCCCCGATGCTGGCTGGGGAAATCTGGTGTATGTTGTC
AACTATCCGAAAGATAACAAAAGAAAAATGGATGAGACAGATGCTTCATCAGCAGTGAAA
GTAAAA-------AGAGCAGTCCAGAAAACATCCGATTTAATAGTGTTGGG---------
------------------------TCTCCCATGGAAAACAACTGAACAGGACCTGAAAGA
GTATTTTAGTACCTTTGGAGAAGTTCTTATGGT---GCAGGTCAAGAAAGATCTTAAGAC
TGGT---------CATTCAAA-GGGGTTTGGCTTTGTTCGTTTTACGGAATATGAAA-CA
CAGGTGAAAGTAATGTCACAGCGACATATGGTAGATGGACGATGGTGTGACTGTAAACTT
CCTAATT-CT-AAGCAAAGCCAAGATGAGCCTTTGAGAAGCAGAAAAGTGTTTGTGGGGC
GCTGTACAGAGGACATGACTGAGGATGAGCTGCGGGA-ATTCTTCTCTCAGTACGGGGAT
G-TGATGGATGTCTTCATCCCCAAGCCGTTCAGGGCCTTT-GCCTTTGTTACATTTGCA-
--GATGATCAGA---------------TTGCGCAGTCTCTTTGTG--GAGAGGACTTGAT
CATTAAAGGAATCAGCGTTCATA--TATCCAATGCCGAACCTAAGCAC------AATAGC
AATAGACAGTT--------AGAAA--GAAGTGGAAGA-----TTTGGTGGTAATCCA--G
GTGGCTTTGGGAATCAGGGTGGATTTGGTAATAGCAGA-GGGGGTGGAGCTGG-------
--------TTTGGGAAACAATCAAGGTAGTAATATGGGTGG-----TGGGATGAACTTTG
GTGCATTCAGCATTAATCCAGCCATGATGGCTGCTGC------------CCAGGCAGCAC
TACAGAGCAGTTGGGGTATGATGGGCATGTTAGCCAGCCAGCAGAACCAGTCAGGCC---
-----CATCGGGTAATAACCAAAGCCAAGGCAACATGCAGAGGGAGCCAAACCAGGCCTT
CGGTTCTGGAAATAACTC------------------------------------------
------------------------------------------------------------
TTATAGTGGTTCTAATTCTGGTGCAGCAATT--GGTTGGGGATCAGCAT-CAAATGCAGG
GTCGGG-----CAGTGGTTTTAATGGAGGCTTTGGCTCAAGCAT-GGATTCTAAGTCTT-
CTGGCTGGGGAATGTAG
>Mandrillus:leucophaeus_Drill_KN976126.1_Retrocopia
ATGTCTGAATATATTCGGGTAACCAAAGATGAGAACGGTTGAGCCCGTTGATATACCATC
GGA----AGACGAT-GGGACAGTGCTGCTGTCCACGGTTACAGCCCAGTTTCCAGGGGCA
TGTGGGCTTCGCGACAGGAATCCAGTGTCTCAATGTA-------CGAGAGGTGTCCGGCT
G--GTGGAAGGAATTCTTCATGCCCCCGATGCTGGCTGGGGAAATCTGGTGTATGTTGTC
AACTATCCTAAAGATAACAAAAGAAACATCGATGAGACAGATGCTTCATCAGTAGTGAAC
GTGAAA-------CGAGCAGTCCAGAAAACATCCGATTTAATAGTGTTGGG---------
------------------------TCTCCCATGGACAACAACTGAGCAGGACCTGGAAGA
ATATTTTAGTACCTTTGGAGAAGCTCTTATGGT---GCAGATCAAGAAAGATACTAAGAC
TGGT---------CATTCAAA-GGGGTTTGGCTTCGTTTGTTTTATGGAATATGAAA-CA
CAGGTGAAAGGAATGTCACAGCAGCATATGATAGATGAACAATGGTGTGACCGTAAGCTT
CCCAATT-CT-AAGCAAAGCCCAGATAAGCCTTTGAGAAGCAGAAAAGTGTTTGTGGGGC
ACTGAACAGAGGACATGAATGAGGATGAGCTGTGGCA-G---TTCTGTCAGTACGGGGAA
G-TGGTGGATGTCTTCATCCTCAAGCCGTTCAGGGTCTTT-GCCTTTGTTACATTTGCA-
--GATGATCAGG---------------TGCTACCGTCTTTGTGTG--GAGAGGACTTGAT
CATTAAAGGAATCAGCATTCATA--TATCCTATGCTGAACCTAAGCAC------AATAGT
AATAGAA------------AGAAA--GAAGTGGAAGA-----TTTGGTGGTAATCCA--G
GTGGCTTTGGGAATC-GGGTGGATTTGGTAATAGTAGA-GGGGGTGGAGCTGG-------
--------TTTGGGAAACAATCAAGGTAGTAATATCGGTGG-----TGGGATAAACTTTA
GTGCATTCAGCATTAATCCAACCATGATGGCTGCAGC------------CCAGGCAGTGC
TACAGAGCAGTTGGGGTATGATGGGCATGTTAGCCAGCCAGCAGAACCAGTCACGCC---
-----CATCGGGTAATAACCAAAGCCAAAGCAACATGCAGAGGGAGCCAAACCAGGCCTT
CGGTTCTGGAAATAACTC------------------------------------------
------------------------------------------------------------
TTATAGTGGTTCTCATTCTGGTGCAGCAATT--GGTTGGGGATCAGCAT-CAAATGCAGC
ATCGGG-----CAGTGGTTTTAATGGAGGCTTTGGCTCAAGCAT-GGATTCTAAGTCTT-
CTGGCTGGGGAATGTAG
>Mandrillus:leucophaeus_Drill_KN974207.1_Retrocopia
ATGTCTGAATATATTCAGGTAACCGAAGATGAGAACGA-TGAGCCCATTGAAATATCATC
GCAAGACAGACGATGGGGACGGTGCTGCTGTCCACGCTTATGGCACAGTTTCCAGGGGCG
TGTGGGCTTCGCTACAGAAATCCAGCGTCTCAATGTA-------TGAGAGGTGTACGGCT
G--GTAGAAGGAATTCTGCCTGCCCCCGATGCTGGCTGGGGAAACCTGGTGTATGTTGTC
AACTATCCGAAAGATAACAAAAGAAAAATGGATGAGACAGATGCTTCATGAGCAGTGAAA
GTGAAA-------AGAGTAGTCTAGAAAACATCCGATTTAACAGTGTTGGG---------
------------------------TCTCCCGTGGGGAACAACTGAACAGGGCCTGAAAGA
GTATTGCAGTACCTTTGGAGAAGCTCTTGCGGT---GC----------------------
------------------------------------------------------------
------------------------------------------------------------
-----------A--CAAAGCCAAGATGAGCCTTTGAGAAGCAGAAAAGTGTTTGTGGGAT
GCGGTACAGAGGACGTGACTGAGGATGAGCTGCGGGA-GTTCTTCTCTCAGTGTGGGGAT
G-TGATGGATGTCTTCATCCCCGAGACATTCAGGGCCTTT-GCGTTTGTTACATTTGCA-
--GATGGTCAGA---------------TGGCGCAGTCTCTTTGTG--GAGAGGACTTGAT
GATTAAAGGAATCAGCGTTCATATATATCCAATGCCGAACCTAAGCAC------AATAGC
AAT----------------AGAAA--GAAGTGAAAGA-----TTTGGTTGTAATCCA--G
GTGGCTTTGGGAATCAGGGTGCATTTGGTAACAGTAGA-GGGGGTGGAGCTGG-------
--------TTTGGGAAA----CAAGGTAGTAATACGGGTGG-----TGGGATAAACTTTG
GTGCACTCAGCATTAATCCAGCCATGATGGCTGCCGC------------CCAGGCAGCGT
AACAGAGCAGTTGGTGTATGATGGGCATGTTAGCCAGTCAGCAGAACCAGTCAGGCC---
-----CATCGGGTAAGAACCAAAGCCAAGGCAACATGCAGAGGGAGCCAAACCAGGCGTT
TGGTTCTCGAAATAACTC------------------------------------------
------------------------------------------------------------
TTAGAGTGGTTCTAATTTTGGTGCGGCAATT--GGCTGGGGATCTGCAT-CAAATGCAGG
GTTGGG-----CAGTGGTTTTAATGGAGGCTTTGGCTCAAGCAT-GGATTCTAAGTCTT-
CCGGCTGGGGACTGTAG
>Mandrillus:leucophaeus_Drill_KN974495.1_Retrocopia
ATGTCTGAATAGATTCAGGTAACCGAAGATGAGAACAA-TTAGCCCATTTAAATACCACC
AGA----AAACAAT-GGGACGGCGCTGCTGTCCATGGTTACGGC-------CAAGGGGCT
CGCAGGCTTTGCTACGGGAATCCAGTGTCTCAGTGTA-------TGAGAGGTTTCCGGCT
G--GTAGAAGGAATTCTGCATG-TCCCGACGCTGGCTGGGGAAATCTGGTGTATGTTTTC
AACTATCCCAAAGACAACAGAAGCAAAATGGATGAGACAGATGCTTCATCAGCAGTGAAA
GTGAAA----------------------------------A--GTGCTGGA---------
------------------------TCTTCCATGGAAAACAACTGAACAGGATCTGAAAAA
ATATTTTAGTACCTTTGG---AGTTCTTACGGT---GCAGGTCTAAAAAGATATTAAGAC
TGGT---------CATTCAGA-GGGGTTTG-TTTTGTTCATTTTATGGAATATGAAA-CA
CAGGTGAAAGTAATGTCACAGCGACATATAGTAGATGGACAATGGTGTGACTGTAAACTT
CCTAATT-CT-AAGCAAAGCCCAGATGAAACTTTGAGAAGCAGAAAAGTGTTTTGGGGGC
A--GTACAGAGAACACGACTGTGGATGAGCTGTCGCA-GTTCTTCTGTCAGTACAGGGAA
G-TGGT-GATGTCTTCATCTCCAAGCCATTCAGGGCCTTT-ACCTTTGTTACATTTGCA-
--GATGATCAGATTGCTCAATCTCTGGTTGCACAATCTCTTTGTG--GAGAGGACTTGAT
CATTAAAGGAATCAGCATTCAAA--TACCCAATGCCAAACCTAAGCAC------AATAGC
AATAGAC------------AGAAA--GAAGTGGAAGA-----TTTGGTGGTAATCCA--G
GTGGCTTTGGGAATCAGGGTGGATTTGGTAATAGTAGA-GGGGGTGGAGCTGG-------
--------TTTGCAAAACAACCAAAGTAGTAATATGGGTGG-----TGGGATAAACTTTG
GTGAGTTCAGCATTAATTCAGCCATGATGGCTGCAGC------------CCAGGCAGCGC
TACACAGCAGTTGGGGTATCATGGGCATGTTAGCCAGCCGGCAGAACCAGCCAGGCC---
-----CATCGGGTAATAACCAAAGCCAAGGCAACACGCAGAGGGAGCCAAATCAGGCTTT
CAATTCTGGAAATAACTC------------------------------------------
------------------------------------------------------------
TTATAGTGGTTCTAATTCTGGGGCAGCAATT--GGTTGGGGATCAGCAT-CAAATGCAGG
GTTTGG-----CAGTAGTTTTAATGGAGGCTTTGGCTCAAGCAT-GGATTCTAAGTCTT-
CTGGCTGAGGAATGTAA
>Mandrillus:leucophaeus_Drill_KN979194.1_Retrocopia
ATGTTTGAATACACTTGGGTAAGTGAAGACAAGAATAA-GGAGCTCATGGAAATATCATC
AGA----ATACAAT-GGGGTAGTGCTGCTGTCCACAGTTACAGCCCAGTTTCCAGGGGCA
CGTGAGCTCCACCACAAGAATCCAGCATCTCAATGTA-------TGAAAGGTATCCTGCT
G--GTAGAAGGAATTCTGCATGCCCCTGATGCTGACAGTGGAAATCTGGTATATGTTGTC
AACTGTCCCAAAGATAACAAAAGAAAAATGGGTGAGACAG------------CAGTGAAA
GTGA---------AGAGCAGTCCAGAAAATATCTTGCTTAATAGTACTGGT-AATTAGTG
AGTTTGTGCTCTGAGTTTGTTTTTCCTCCTATGGAAA---------CAGAATCTGAAAGA
ATATTTTAGTGCCTTTGGAGAAGT------------CCAGGTAAAGATAGATATTAAAAC
TGG-------------TCAAA-GGGGTTTGGCTTTATTCTTTTTACGGAGTATGAAA-CA
CACGTGAAAGTAATGCCACAGTGACATATGATAGATGGATGATGGTATGAC--TAAATTT
CCCAACT-CC-AAGCAAACCCCAGATGAGCCTTTGAGAAGCAGAAAAGTGTTTGTGGGGT
GCTGTACAGAGGACATGACTGCAGATGAGCTATGGCA-GTTTTTCTGTCAGTACAAAGAA
G-TGGTAGATGTCTTCATCCCCAAGCCATTCAGGGCCTTT-GCCTTTGTTACATTTGCA-
--GATGATCAGA---------------TTGCCCAATCTCCTTGTA--GAGAGGACTTGAT
CATTAAAGGACTCAGCATACACA--TATCCAATGCCAAGCCTAATCAT----ACAATAGC
A----AT------------AGAAA--GAAGTGGAAGA-----------------------
-----TTTGGGAATATGAGTGGATTTGGTAATAGTAGA--GGGGTGCATCTGG-------
--------CTTGGAAAACAACCAAGATACTAATATAGGTGG-----TAG-ATGAACTTTG
GTGTGCTCAGCATTAATCCGGTCATGATG-----------------------------GC
TACAGAGCAGTTGGGGTACAATGAGCATGTTAGCCAGCCAGCAGAACCAGTCAGGCC---
-----CACCAAGTCATAACCAAAGTAAAGGCAACATGCAGAGGGAGCCAAACCAGGTCTT
TGGGTCTAGAAATAACTC------------------------------------------
------------------------------------------------------------
TTACAGTGGTTCGAACTCTGGTGCAGCAATT--GGTTGGGAATCAGCAT-CAAATGCAGG
ATCAGG-----CAATGGTTTTAATGGAGGCTTTGGCTCAAGCAT-GGATTCTAAATCTT-
CTGGCTGGGAAACGTAG
>Mandrillus:leucophaeus_Drill_KN979091.1_Retrocopia
--------ATGTATTCAGGTAACCAGAGATGAGAATTA-TGAGCCCATTGAAATACCATC
GGA----AGACGAT-GGAACAGTGCTGCTGCCCACGGCTGCAGTTCAGTTTCCAGGGGCA
TGTGGGCTTCCCTACAGGATTCCAGTGTCCCAGGGTA-------TTAGGGGTGTCT-GCT
G--GTAGAAGGAATAATGCATGCCCCCAATGCTGACTGGGGAAATTTGATATATGTTGTC
AACTATTCTGTAGATAACTACAGAAAAAGGGATAAGACAGATATTTCATTAGCCATAAAA
GTGAAA-------AGAGCAGTCCCGAAAACATCTGCTTTAACAGTGTTGGG---------
------------------------TCTCCCATGGAAAACAACTGAACAGGATCTGAAAGA
ATATTGCAGTACCTTCAGAGAAATTCTAATGGT---GCAGGTCAAGAAGGATGTCAGAAC
CGGC---------TATTCAAA-GGGACTTGGCTTTGTTCATTTTATAAAATATGAAA-CC
CAGGCGAAAG-AATGTCACAGCAACATAAGACAGATAGATGATGGTGTGGCTGTACGCTT
CCTAATT-CT-AAGCAAACCCTGAATGACATTTTGAGAAGCAAAAATATGTTTGTTAGGT
GTTGTACAGAGAAGATGAATTCTGATAAGCTTCAGCA-GTTCTTTTGTCATTGCAGAGAA
G-TGATAGATGTCTTCATTCCCAAACCATTCAGGGACTTT-GCCTTTCTTACATT-GCA-
--GATGATTAGC---------------TTGTGCAGTCTCTTTGTG--GAGAGGACTTGAT
TATTAAGGGAATCAGCATACATA--TATCCAATGC-AAGTGTAAGCAC------AATATC
AGTAGAC------------AGAAA--GAGGTGGAAGA-----TTTGGTGGTAATCCA--G
GTATCTTTGGGAATCAGAG-AGTTTTGGTAACTGCAGT-GAGAGTGGAGCAGA-------
--------CCTGAGAAACAACCAAGGTAG-AACATGGAGGG-----TGGAATGAACT---
------------------------------------------------------------
------------------------------------------------------------
------------------------------------------------------------
------------------------------------------------------------
------------------------------------------------------------
-------------------------------------------------------ACAGG
GTCAGG-----CAGCGGTTTTAATTGAGACTTTAGCTCAAGCAT-GGATTCTAAGCCTT-
CTGACTG----------
>Theropithecus:gelada_Gelada_ENSTGEG00000018238_QGDE01000089.1_TARDBP
ATGTCTGAATATATTCGGGTAACCGAAGATGAGAACGA-TGAGCCCATTGAAATACCATC
GGA----AGACGAT-GGGACGGTGCTGCTGTCCACGGTCACAGCCCAGTTTCCAGGGGCG
TGTGGGCTTCGCTACAGGAATCCAGTGTCTCAATGTA-------TGAGAGGTGTCCGACT
G--GTAGAAGGAATTCTGCATGCCCCCGATGCTGGCTGGGGAAATCTGGTGTATGTTGTC
AACTATCCGAAAGATAACAAAAGAAAAATGGATGAGACAGATGCTTCATCAGCAGTGAAA
GTGAAA-------AGAGCAGTCCAGAAAACATCCGATTTAATAGTGTTGGG---------
------------------------TCTCCCATGGAAAACAACTGAACAGGACCTGAAAGA
GTATTTTAGTACCTTTGGAGAAGTTCTTATGGT---GCAGGTCAAGAAAGATCTTAAGAC
TGGT---------CATTCAAA-GGGGTTTGGCTTTGTTCGTTTTACGGAATATGAAA-CA
CAGGTGAAAGTAATGTCACAGCGACATATGATAGATGGACGATGGTGTGACTGTAAACTT
CCTAATT-CT-AAGCAAAGCCAAGATGAGCCTTTGAGAAGCAGAAAAGTGTTTGTGGGGC
GCTGTACAGAGGACATGACTGAGGATGAGCTGCGGGA-GTTCTTCTCTCAGTATGGGGAT
G-TGATGGATGTCTTCATCCCCAAGCCGTTCAGGGCCTTT-GCCTTTGTTACATTTGCA-
--GATGATCAGA---------------TTGCGCAGTCTCTTTGTG--GAGAGGACTTGAT
CATTAAAGGAATCAGCGTTCATA--TATCCAATGCCGAACCTAAGCAC------AATAGC
AATAGACAGTT--------AGAAA--GAAGTGGAAGA-----TTTGGTGGTAATCCA--G
GTGGCTTTGGGAATCAGGGTGGATTTGGTAATAGCAGA-GGGGGTGGAGCTGG-------
--------TTTGGGAAACAATCAAGGTAGTAATATGGGTGG-----TGGGATGAACTTTG
GTGCATTCAGCATTAATCCAGCCATGATGGCTGCTGC------------CCAGGCAGCAC
TACAGAGCAGTTGGGGTATGATGGGCATGTTAGCCAGCCAGCAGAACCAGTCAGGCC---
-----CATCGGGTAATAACCAAAGCCAAGGCAACATGCAGAGGGAGCCAAACCAGGCCTT
CGGTTCTGGAAATAACTC------------------------------------------
------------------------------------------------------------
TTATAGTGGTTCTAATTCTGGTGCAGCAATT--GGTTGGGGATCAGCAT-CAAATGCAGG
GTCGGG-----CAGTGGTTTTAATGGAGGCTTTGGCTCAAGCAT-GGATTCTAAGTCTT-
CTGGCTGGGGAATGTAG
>Theropithecus:gelada_Gelada_Chr17_Retrocopia
ATGTCTGAATATATTCGGGGAGCCAAAGATGAGAACGGTTGAGCCCGTTGAAATACCATT
GGA----AGACGAT-GGGACAGTGCTGCTGTCCACGGTTACAGCCCAGTTTCCAGGGGCA
TGTGGGCTTCGCGACAGGAATCCAGTGTCTCAATGTA-------TGAGAGGTGTCCGGCT
G--GTGGAAGGAATTCTTCATGCCCCCGATGCTGGCTGGGGAAATCTGGTGTATGTTGTC
AACTATCCTAAAGATAACAAAAGAAACATGGATGAGACAGATGCTTCATCAGTAGTGAAC
GTGAAA-------AGAGCAGTCCAGAAAACATCCGATTTAATAGTGTTGGG---------
------------------------TCTCCCATGGACAACAACTGAGCAGGACCTGGAAGA
ATATTTTAGTACCTTTGGAGAAGCTCTTATGGT---GCAGATCAAGAAAGATACTAAGAC
TGGT---------CATTCAAA-GGGGTTTGGCTTCGTTTGTTTTATGGAATATGAAA-CA
CAGGTGAAAGTAACGTCACAGCAGCATATGATAGATGAACAATGGTGTGACCGTAAGCTT
CCCAATT-CT-AAGCAAAGCCCAGATAAGCCTTTGAGAAGCAGAAAAGTGTTTGTGGGGC
ACTGAACAGAGGACATGAATGAGGATGAGCTGTGGCA-G---TTCTGTCAGTACGGGGAA
G-TGGTGGATGTCTTCATCCTCAAGCCGTTCAGGGTCTTT-GCCTTTGTTACATTTGCA-
--GATGATCAGG---------------TGCTACCGTCTTTGTGTG--GAGAGGACTTGAT
CATTAAAGGAATCAGCATTCATA--TATCCTATGCTGAACCTAAGCAC------AATAGT
AATAGAA------------AGAAA--GAAGTGGAAGA-----TTTGGCGGTAATCCA--G
GTGGCTTTGGGAATC-GGGTGGATTTGGTAATAGTAGA-GGGGGTGGAGCTGG-------
--------TTTGGGAAACAATCAAGGTAGTAATATCGGTGG------GGGATAAACTTTG
GTGCATTCAGCGTTAATCCAACCATGATGGCTGCAGC------------CCAGGCAGTGC
TACAGAGCAGTTGGGGTATGATGGGCATGTTAGCCAGCCAGCAGAACCAGTCACGCC---
-----CATCGGGTAATAACCAAAGCCAAAGCAACATGCAGAGGGAGCCAAACCAGGCCTT
CGGTTCTGGAAATAACTC------------------------------------------
------------------------------------------------------------
TTATAGTGGTTCTAATTCTGGTGCAGCAATT--GGTTGGGGATCAGCAT-CAAATGCAGC
ATCGGG-----CAGTGGTTTTAATGGAGGCTTTGGCTCAAGCAT-GGATTCTAAGTCTT-
CTGGCTGGGGAATGTAG
>Theropithecus:gelada_Gelada_Chr12_Retrocopia
ATGTCTGAATATATTCAGGTAACCGAAGATGAGAACGA-TGAGCCCCTTGAAATATCATC
GCA----AGACGATGGGGACGGTGCTGCTGTCCACGCTTATGGCACAGTTTCCAGGGGCG
TGTGGGCTTCGCTACAGAAATCCAGCGTCTCAATGTA-------TGAGAGGTGTACGGCT
G--GTAGAAGGAATTCTGCCTGCCCCCGATGCTGGCTGGGGAAATCTGGTGTATGTTGTC
AACTATCCGAAAGATAACAAAAGAAAAATGGATGAGACAGATGCTTCATGAGCAGTGAAA
GTGAAA-------AGAGTAGTCTAGAAAACATCCGATTTAACAGTGTTGGG---------
------------------------TGTCCCGTGGGGAACAACTGAACAGGGCCTGAAAGA
GTATTGCAGTACCTTTGGAGAAGCTCTTATGGT---GC----------------------
------------------------------------------------------------
------------------------------------------------------------
-----------A--CAAAGCCAAGATGAGCCTTTGAGAAGCAGAAAAGTGTTTGTGGGGT
GCGGTACAGAGGACATGACTGAGGATGAGCTGCGGGA-GTTCTTCTCTCAGTGTGGGGAT
G-TGATGGATGTCTTCATCCCCGAGACATTCAGGGCCTTT-GCCTTTGTTACATTTGCA-
--GATGGTCAGA---------------TGGCGCAGTCTCTTTGTG--GAGAGGACTTGAT
GATTAAAGGAATCAGCGTTCATATATATCCAGTGCCG-----AAGCAC------AATAGC
AAT----------------AGAAA--GAAGTGAAAGA-----TTTGGTTGTAATCCA--G
GTGGCTTTGGGAATCAGAGTGCATTTGGTAACAGTAGA-GGGGGTGGAGCTGG-------
--------TTTGGGAAACAATCAAGGTAGTAATACGGATGG-----TGGGATAAACTTTG
GTGCATTCAGCATTAATCCAGCCATGATGGCTGCCGC------------CCAGGCAGCGC
TACAGAGCAGTTGGTGTATGATGGGCATGTTAGCCAGTCAGCAGAACCAGTCAGGCC---
-----CATCGGGTAAGAACCAAAGCCAAGGCAACATGCAGAGGGAGCCAAACCAGGCGTT
TGGTTCTCGAAATAACTC------------------------------------------
------------------------------------------------------------
TTAGAGTGGTTCTAATTTTGGTGCGGCAATT--GGCTGGGGATCAGCAT-CAAATGCAGG
GTTGGG-----CAGTGGTTTTAATGGAGGCTTTGGCTCAAGCAT-GGATTCTAAGTCTT-
CCGGCTGGGGAATGTAG
>Theropithecus:gelada_Gelada_Chr8_Retrocopia
ATGTCTGAATAGATTCAGGTAACCGAAGATGAGAACAA-TTAGCCCATTTAAATACCACC
AGA----AAACAAT-GGGACGGCGCTGCTGTCCATGGTTACGGC-------CAAGGGGCT
CACAGGCTTTGCTACGGGAATCCAGTGTCTCAGTGTA-------TGAGAGGTTTCCGGCT
G--GTAGAAGGAATTCTGCATG-CCCCGATGCTGGCTGGGGAAATCTGGTGTATGTTTTC
AACTATCCCAAAGACAACAGAAGCAAAATGGATGAGACAGATGCTTCATCAGCAGTGAAA
GTGAAA----------------------------------A--GTGCTGGA---------
------------------------TCTCCCATGGAAAACAACTGAACAGGATCTGAAAAA
ATATTTTAGTACCTTTGG---AGTTCTTACGGT---GCAGGTCTAAAAAGATATTAAGAC
TGGT---------CATTCAGA-GGGGTTTG-CTTTGTTCATTTTATGGAATATGAAA-CA
CAGGTGAAAGTAATGTCACAGCGACATATAGTAGATGGACAATGGTGTGACTGTAAACTT
CCTAATT-CT-AAGCAAAGCCCAGATGAAACTTTGAGAAGCAGAAAAGTGTTTTGGGGGC
A--GTACAGAGAACACGACTGTGGATGAGCTGTCGCG-GTTCTTCTGTCAGTACGGGGAA
G-TGGT-GATGTCTTCATCTCCAAGCCATTCAGGGCCTTT-ACCTTTGTTACATTTGCA-
--GATGATCAGATTGCTCAATCTCT--TTGCACAATCTCTTTGTG--GAGAGGACTTGAT
CATTAAAGGAATCAGCATTCAAA--TACCCAATGCCAAACCTAAGCAC------AATAGC
AATAGAC------------AGAAA--GAAGTGGAAGA-----TTTGGTGGTAATCCA--G
GTGGCTTTGGGAATCAGGGTGGATTTGGTAATAGTAGA-GGGGGTGGAGCTGG-------
--------TTTGCAAAACAACCAAAGTAGTAATATGGGTGG-----TGGGATAAACTTTG
GTGAGTTCAGCATTAATTCAGCCATGATGGCTGCAGC------------CCAGGCAGCGC
TACACAGCAGTTGGGGTATCATGGGCATGTTAGCCAGCCGGCAGAACCAGCCAGGCC---
-----CATCGGGTAATAACCAAAGCCAAGGCAACACGCAGAGGGAGCCAAATCAGGCCTT
CAATTCTGGAAATAACTC------------------------------------------
------------------------------------------------------------
TTATAGTGGTTCTAATTCTGGGGCAGCAATT--GGTTGGGGATCAGCAT-CAAATGCAGG
GTGGGG-----CAGTGGTTTTAATGGAGGCTTTGGCTCAAGCAT-GGATTCTAAGTCTT-
CTGGCTGAAGAATGTA-
>Theropithecus:gelada_Gelada_Chr10_Retrocopia
ATGTTTGAATACACTTGGGTAAGTGAAGACGAGAATAA-GGAGCTCATGGAAATATCATC
AGA----ATACAAT-GGGGTAGTGCTGCTGTCCACAGTTACAGCCCAGTTTCCAGGGGCA
CGTGAGCTCCACCACAAGAATCCAGTGTCTCAATGTA-------TGAAAGGTATCCTGCT
G--GTAGAAGGAATTCTGCATGCCCCTGATGCTGACAGTGGAAATCTGGTATATGTTGTC
AACTGTCCCAAAGATAACAAAAGAAAAATGGGTGAGACAG------------CAGTGAAA
GTGA---------AGAGCAGTCCAGAAAATATCTTGCTTAATAGTACTGGT-AATTAGTG
AGTTTGTGCTCTGAGTTTGTTTTTCCTCCTATGGAAA---------CAGAATCTGAAAGA
ATATTTTAGTACCTTTGGAGAAGT------------CCAGGTAAAGATAGATATTAAAAC
TGG-------------TCAAA-GGGGTTTGGCTTTATTCTTTTTACGGAGTATGAAA-CA
CACGTGAAAGTAATGCCACAGTGACATATGATAGATGGATGATGGTATGAC--TAAATTT
CCCAACT-CT-AAGCAAACCCCAGATGAGCCTTTGAGAAGCAGAAAAGTGTTTGTGGGGT
GCTGTACAGAGGACATGACTGCAGATGAGCTATGGCA-GTTTTTCTGTCAGTACAAAGAA
G-CGGTAGATGTCTTCATCCCCAAGCCATTCAGGGCCTTT-GCCTTTGTCACATTTGCA-
--GATGATCAGA---------------TTGCCCAATCTCCTTGTA--GAGAGGACTTGAT
CATTAAAGGACTCAGCATACACA--TATCCAACGCCAAGCCTAATCAT----ACAATAGC
A----AT------------AGAAA--GAAGTGGAAGA-----------------------
-----TTTGGGAATATGAGTGGATTTGGTAATAGTAGA--GGGGTGCATCTGG-------
--------CTTGGAAAACAACCAAGATACTAATATAGGTGG-----TAG-ATGAACTTTG
GTGTGCTCAGCATTAATCCAGTCATGATG-----------------------------GC
TACAGAGCAGTTGGGGTACAATGAGCATGTTAGCCAGCCAGCAGAACCAGTCAGGCC---
-----CACCAAGTCATAACCAAAGTAAAGGCAACATGCAGAGGGAGCCAAACCAGGTCTT
TGGGTCTAGAAATAACTC------------------------------------------
------------------------------------------------------------
TTACAGTGGTTCGAACTCTGGTGCAGCAATT--GGTTGGGAATCAGCAT-CAAATGCAGG
ATCAGG-----CAATAGTTTCAATGGAGGCTTTGGCTCAAGCAT-GGATTCTAAATCTT-
CTGGCTGGGAAATGTAG
>Theropithecus:gelada_Gelada_Chr4_Retrocopia
--------ATGTATTCAGGTAACCAGAGATGAGAATTA-TGAGCCCATTGAAATACCATC
GGA----CGACGAT-GGAACAGTGCTGCTGCCCACGGTTGCAGTTCAGTTTCCAGGGGCA
TGTGGGCTTCCCTACAGGATTCCAGTGTCCCAGGGTA-------TTAGGGGTGTCT-GCT
G--GTAGAAGGAATTCTGCATGCCCCCAATGCTGGCTGGGGAAATTTGATATATGTTGTC
AACTATTCTGTAGATAACTACAGAAAAAGGGATAAGACAGATATTTCATTAGCCATAAAA
GTGAAA-------AGAGCAGTCCCGAAAACATCTGCTTTAACAGTGTTGGG---------
------------------------TCTCCCATGGAAAACAACTGAACAGGATCTGAAAGA
ATATTGCAGTACCTTCAGAGAAATTCTAATGGT---GCAGGTCAAGAAGGATGTCAGAAC
CGGC---------TATTCAAA-GGGACTTGGCTTTGTTCATTTTATAAAATATGAAA-CC
CAGGCGAAAG-AATGTCACAGCAACATAAGACAGATAGATGATGGTGTGGCTGTACGCTT
CCTAATT-CT-AAGCAAACCCTGAATGACATTTTGAGAAGCAAAAATATGTTTGTTAGGT
GTTGTACAGAGAAGATGAATTCTGATAAGCTTCAGCA-GTTCTTTTGTCATTGCAGAGAA
G-TGATAGATGTCTTCATTCCCAAACCATTCAGGGACTTT-GCCTTTCTTACATT-GCAG
ATGATGATGAGC---------------TTGTGCAGTCTCTTTGTG--GAGAGGACTTGAT
TATTAAGGGAATCAGCATACATA--TATCCAATGC-AAGTGTAAGCAC------AATATC
AGTAGAC------------AGAAA--GAGGTGGAAGA-----TTTGGTGGTAATCCA--G
GTATCTTTGGGAATCAGAG-AGGTTTGGTAACTGTAGT-GGGAGTGGAGCAGA-------
--------CCTGAGAAACAACCAAGGTCG-AACATGGAGGG-----TGGAATGAACT---
------------------------------------------------------------
------------------------------------------------------------
------------------------------------------------------------
------------------------------------------------------------
------------------------------------------------------------
------------------------------------------------------------
------------------------------------------------------------
-----------------
>Nomascus:leucogenys_Gibbon_ENSNLEG00000026620_Retrocopia_Chr5
GTGTCTGAATGTATTTGGGT-ACCGAAGATGAGAAGGA-TGAGCCCATTGAAATACCACT
GGA----AGATGAT-GGGACAGTGCTGCTGTCCACGGTTACAGCCCAGTTTCCAGGGGCA
TGTGGGCTTCGCTACAGGAATCCAGTGTCTCAATGTA-------TGAGAGGTGCCCGGCT
G--GTAGAAGGAATTCTTCACACCCCTGATGCTGGCTGGGGAAATCTGGTGTATGTTGTC
AACTATCCTAAAGATAACAAAAGAAAAATGGATGAGATAGATGCTTCATCAGCAGTGAAA
GTGAAA-------AGAGCAGTCCAGAAAACATCCGATTTAATAGTGTTGGG---------
------------------------TCTCACATGGAAAACAACTGAGCAGGATCTGAAAGA
ATATTTTAGTACCTTTGGAGAAGTTCTTATGGT---GCAGGTCAAGAAAGATACTAAGAC
TGGT---------CATTCAAA-GGGGTTTGGCTTCATTTGTTTTACGAAAAATGAAA-CA
CAGGTGAAAGTAATGTCACAGCGACATATGATAGATGGACGATGGTGTGACTGTAAACTT
CCTAATT-CT-AAGCAAAGCCAAGATGAGCCTTTGAGAAGCAGAAAAGTGTTTGTGGGGC
GCTGTACAGAGGACATGACTGAGGATGAGCTGCGGGA-GTTCTTCTCTCAGTACAGGGAT
G-TGATGGATGTCTTCATCCCCAAGCCATTCAGGGCCTTT-GCCTTTGTTACATTTGCA-
--GATGATCAGA---------------TTGCGCAGTCTCTTTGTG--GAGAGGACTTGAT
CATTAAAGGAATCAGCGTTCATA--TATCCAATGCCGAACCTAAGCAA------AATAGC
AATAGAC------------AGAAA--GAAGTGGAAGA-----TTTGGTGGTAATCCA--G
GTGGCTTTGGGAATCAGGGTGAATTTGGTAATAGCAGA-GGGGGTGCAGCTGG-------
--------TTTGGGAAACAATCAAGGTAGTAATATGGGTGG-----TGGGATGAACTTTG
GTGCGTTCAGCATTAATCCAGCCATGATGGCTGCAGC------------CCAGGCAGTGC
TAC--AACAGTTGGGGTATGATGGGCATGTTAGCCAGCCAACAGAACCAGTCAGGCC---
-----CATCGGGTAATAACCAAAGGCAAGGCAACATGCAGAGACAGCCAAACCAGGCCTT
CAGTTCTGGAAATAACTC------------------------------------------
------------------------------------------------------------
CTATAGTGGTTCTAATTCTGGTGCAGCAATT--GGTTGGGGATCAGCAT-CAAATGCAGG
GTTGGG-----CAGTGGTTTTAACTGAGGCCTTGGCTCAAGCAT-GGATTCTAAGTCTT-
CTGGCTGGGGAATGTAG
>Nomascus:leucogenys_Gibbon_TARDBP_Retrocopia_Chr22a
--------ATATATTCGGGTAACCGAAGATGAGAACGA-TGAGCCCATTGAAATACCATC
GGA----AGACGAT-GAGAAGGTGCTGCTGTCCACGGTTACAGCCCAGTTTCCAGGGGCT
TGTGGGCTTCGCTACGGGAATCCAGTGTCTCAATGTA-------TGAGAGGTGTCCGGCT
G--GTAGAAGGAATTCTGCATGCCCCCGATGCTGGCTGGAGAAATCTGGTGTATGTTGTC
AACTATCCGAAAGATAACAAAAGAAAAATGGGTGAGACAGATGCTTCATCAGCAGTGAAA
GTGAAA-------AGACCCGTTC-----------GATTTAATAGTGTTGGG---------
------------------------TCTCCCGTGGAAAACAACTGAACAGGACCTGAAAGA
GTATTGTAGTGCCTTTGGAGAAGTTCTTATGGT---GCA---------------------
------------------------------------------------------------
------------------------------------------------------------
-----------G--CAAAGCCAAGATGAGCCTTTGAGAAGCAGAGAAGTGCTTGTGGGGC
GCTGTACAGAGGACATGACTGAGGATGAGCTGTGGGA-GTTCTTCTCTCGGTATGGGGAT
G-TGATGGATGCCTTCATCCCCAACCCGTTCAGGGCCTTT-GCCTTTGTTCCATTTGCA-
--GAGGATCAGA---------------TTGCTCAGTCTCTTTGTG--GAGAGGACTTG--
-ATTAAAGGAATCAGTGTTCATA--TATCCAATGCCGAACCCAAGCAC------AATGGC
AATTGAC------------AGAAA--GAAGTGGAAGA-----TTTGGTGGTATTCCA--G
GTGGCTTTGGGAATCAGGGTGGATTTGGTAATAGTAGA-GGGGGTGGAGCTGG-------
--------TTTGGGAAACAATCAAGGTAGTAATATGGGTGG-----TGGGATAAACTTTG
GTGCATTCAGCATTAATCCAGTCATGATGGCTGCCCC------------CCAGGCAGCGC
TACAGAGCAGTTGGTGTACGATGGGCGTGTTAGCCAGCCAGC-GAACCAGCCAGGCC---
-----CATCGGATAATAACCAAAGCCAAGGCAACATGCAGAGGGAGCCAAACCAGGCCTC
CGGTTCTGGAAATAACTC------------------------------------------
------------------------------------------------------------
TTATAGTGGTTCTAATTTTGGTGCAGCAACT--GGTTGGGGATCAGCAT-CAAATGCAGG
GTT-GG-----CAGTGGTTTTAA-------------------------------------
-----------------
>Nomascus:leucogenys_Gibbon_TARDBP_Retrocopia_Chr3
--------ATGTATTCAGGTAACCAGAGATGAGAATTA-TGAGCCCATTGAAATACCATC
AGA----AGATGAT-GGAACGGTGCTGCTGCCCATGGTTACAGTCCAGTTTCCAGGGGCA
TGTGGGTTTCCCTACAGGATTCCAGTGTCTCA-GGTA-------TTAGGGGTGTCT-GCT
G--GTAGAAGGAATTCTGCATGCCCCCAATGCTGGCTGGGGAAATTTGATATACGTTGTT
AACTATTCTGTAGATAACTACAGAAAAAGGGATAAGACAGATACTTCATTAGCCATAAAA
GTGAAA-------AGAGTAGTCCAGAAAACATCTGCTTTAGTAGTGTTGAG---------
------------------------TCTCCCGTGGAAAACAACTGAACACGATCTGAAAGA
ATGTTTCAGTACCTTCAGAGAAATTCTTATGGT---TCAGGTCAAGAAGGATGTTAGAAC
TGGC---------TATTCAAA-GGGGTTTGGCTTTGTTTATTTTATAAAATATGAAA-CC
CAGGTGAAAG-AATGTCACAGCAACATAAGACAGATAGATTATGGTGTGACTCTACAATT
CCTAACT-CT-AAGCAAACCCTGAATGAGACTTTGAGAAGCAAAAAGATGTTTGTGGGGT
GTTGTACAGACAACATGAATTCTGATAAACTGCAGCA-GTTCTTTTGTCATTGCAGAGAA
G-TGATAGATGTCTTCAATTCCAAACCATTCAGGGACTTT-GACTTTCTTACATT-GCA-
--GATGTTTAGC---------------TTGCCCAGTCTCTTTGTG--GACAGGACTTGAT
TATTAAGGGAATCAGCATACATA--TATCCAATGC-AAGTGTAAGCAC------AATAGC
AATAGAC------------AGAAA--GAGGTGGAAGA-----TTTGGTGGTAATCCA--G
GTAGCTTAGGGAATCAGAGCGGATTTGTTAACTGTAGT-AGAAGTGGAGCAGA-------
--------CCTGAGAAACAATCAAGGTAG-AACATGGAGGG-----TGGAATGAACT---
------------------------------------------------------------
------------------------------------------------------------
------------------------------------------------------------
------------------------------------------------------------
------------------------------------------------------------
------------------------------------------------------------
------------------------------------------------------------
-----------------
>Nomascus:leucogenys_Gibbon_TARDBP_ENSNLEG00000009512_Chr24
ATGTCTGAATATATTCGGGTAACCGAAGATGAGAACGA-TGAGCCCATTGAAATACCATC
GGA----AGACGAT-GGGACGGTGCTTCTGTCCACGGTTACAGCCCAGTTTCCAGGGGCA
TGTGGGCTTCGCTACAGGAATCCAGTGTCTCAGTGTA-------TGAGAGGTGTCCGGCT
G--GTAGAAGGAATCCTGCATGCCCCAGATGCTGGCTGGGGAAATCTGGTGTATGTTGTC
AACTATCCGAAAGATAACAAAAGAAAAATGGATGAGACAGATGCTTCATCAGCAGTGAAA
GTGAAA-------AGAGCAGTCCAGAAAACATCCGATTTAATAGTGTTGGG---------
------------------------TCTCCCATGGAAAACAACTGAACAGGACCTGAAAGA
GTATTTTAGTACCTTTGGAGAAGTTCTTATGGT---TCAGGTCAAGAAAGATCTTAAGAC
TGGT---------CATTCGAA-GGGATTTGGCTTTGTTCGTTTTACGGAATATGAAA-CA
CAGGTGAAAGTAATGTCACAGCGACATATGATAGATGGACGATGGTGTGACTGTAAACTT
CCTAATT-CT-AAGCAAAGCCAAGATGAGCCTTTGAGAAGCAGAAAAGTGTTTGTGGGGC
GCTGTACAGAGGACATGACTGAGGATGAGCTGCGGGA-GTTCTTCTCTCAGTACGGGGAT
G-TGATGGATGTCTTCATCCCCAAGCCATTCAGGGCCTTT-GCCTTTGTTACATTTGCA-
--GATGATCAGA---------------TTGCGCAGTCTCTTTGTG--GAGAGGACTTGAT
CATTAAAGGAATCAGCGTTCATA--TATCCAATGCCGAACCTAAGCAC------AATAGC
AATAGACAGTT--------AGAAA--GAAGTGGAAGA-----TTTGGTGGTAATCCA--G
GTGGCTTTGGGAATCAGGGTGGATTTGGTAATAGCAGA-GGGGGTGGAGCTGG-------
--------TTTGGGAAACAATCAAGGTAGTAATATGGGTGG-----TGGGATGAACTTTG
GTGCGTTCAGCATTAATCCAGCCATGATGGCTGCCGC------------CCAGGCAGCAC
TACAGAGCAGTTGGGGTATGATGGGCATGTTAGCCAGCCAGCAGAACCAGTCAGGCC---
-----CATCGGGTAATAACCAAAGCCAAGGCAACATGCAGAGGGAGCCAAACCAGGCCTT
CGGTTCTGGAAATAACTC------------------------------------------
------------------------------------------------------------
TTATAGTGGTTCTAATTCTGGTGCAGCAATT--GGTTGGGGATCAGCAT-CAAATGCAGG
GTCGGG-----CAGTGGTTTTAATGGAGGCTTTGGCTCAAGCAT-GGATTCTAAGTCTT-
CTGGCTGGGGAATGTAG
>Nomascus:leucogenys_Gibbon_TARDBP_Chr11_Retrocopia
------------------------GAAGATGAGAATAA-GGAGCTCGTTGAAATATCATC
AGA----AGACAAT-GGGGTGGTGCTGCTGTCCACAGTTACAGCCCAGTTTCCAGGGGCA
TGTGGACTTCACTACAAGAATCCAGTGTCTCAATGTA-------TGAGAGGTATCCGGCT
G--GTAGAAGGAATTCTGCAAG-CCCTGATGCTGACTGTGGAAATCTGGTATATGTTGTC
AACTGTCCCAAAGATAACAAAAGAAAAATGGGTGAGACAG------------CAGTGAAA
GTGA---------AGAGTAGTCCAGAAAATATCTTATTTAATAGCATTGGT-AATTAGTG
AGTTTTTGCTCTCAGGTTGTTTTTCCTCCTATGGAAA---------CAGGATCTGAAAGA
ATATTTTAATACCTTTGGAGAAGT------------CCAAGTCAAGATACATATTAAAAC
TGC-------------TCAAA-GGGGTTTGGCTTTGTTCGTTTTATGGAGTATGAAA-CA
CATGTGATAGTAATGTCACAGTGACATATGATAGATGAATGATGGTATGACTGTAAATTT
CCCAACT-CT-AAGCAAAGCCCAGATGAGCCTTTGAGAAGCAGCAAAGTGTTTGTGGGGC
GCTGTACAGAGGACATGACTGCAGATGAGCTATGGCA-GTTTTTCTGTCAGTACAAAGAA
G-TGGTGGATGTCTTCATCCCCAAGCCATTCAGGGCCTTT-GCCTTTGTTACATTTAAA-
--GTTGATCGGA---------------TTGCCCAATCTCTTTGTG--GAGAGGACTTGAT
CATTAAAGGACTCAGCATACATA--TATCCAGTGCCAAACCTAATCAC----ACAACAGC
AACAGAG------------AGAAA--GAAGCGGAAGA-----------------------
-----TTTGGGAATCTGAGTGGATTTGGTAACAGTAGA--GGGGTGGATCTGG-------
--------CTTGGAAAACAATCAAGGTATCAAAACAGGTGG-----TAG-ATGAACTTTG
GT-TGCTCAGCATTAATCCAGCTATGATGGCTGCAGC------------CCAGGCAGTGC
TGCAGAGCAGTTGGAGTAGGATGAGCATGTTAGCCAGCCAGCAGAACCAGTCAGGCC---
-----CATCAGGTAATAACCAAAGTCAAGGCAACATGCAAAGGGAGCCAAACCAGGTCTT
TGGTTCTAGAAATAACTC------------------------------------------
------------------------------------------------------------
TTACAGTGGTTCTAATTCCGGTGCAGCAATT--GGTTGGGAATCAGCAC-CAAATGCAGG
ATCGGG-----CAATGGTTTTAA-------------------------------------
-----------------
>Rhinopithecus:roxellana_Golden:snub-nosed:monkey_ENSRROG00000039927_TARDBP
ATGTCTGAATATATTCGGGTAACCGAAGATGAGAACGA-TGAGCCCATTGAAATACCATC
GGA----AGACGAT-GGGACGGTGCTGCTGTCCACGGTCACAGCCCAGTTTCCAGGGGCG
TGTGGGCTTCGCTACAGGAATCCAGTGTCTCAATGTA-------TGAGAGGTGTCCGACT
G--GTAGAAGGAATTCTGCATGCCCCCGATGCTGGCTGGGGAAATCTGGTGTATGTTGTC
AACTATCCGAAAGATAACAAAAGAAAAATGGATGAGACAGATGCTTCATCAGCAGTGAAA
GTGAAA-------AGAGCAGTCCAGAAAACATCCGATTTAATAGTGTTGGG---------
------------------------TCTCCCATGGAAAACAACTGAACAGGACCTGAAAGA
GTATTTTAGTACCTTTGGAGAAGTTCTTATGGT---GCAGGTCAAGAAAGATCTTAAGAC
TGGT---------CATTCAAA-GGGCTTTGGCTTTGTTCGTTTTACGGAATATGAAA-CA
CAGGTGAAAGTAATGTCACAGCGACATATGATAGATGGACGATGGTGTGACTGTAAACTT
CCTAATT-CT-AAGCAAAGCCAAGATGAGCCTTTGAGAAGCAGAAAAGTGTTTGTGGGGC
GCTGTACAGAGGACATGACTGAGGATGAGCTGCGGGA-GTTCTTCTCTCAGTACGGGGAT
G-TGATGGATGTCTTCATCCCCAAGCCGTTCAGGGCCTTT-GCCTTTGTTACATTTGCA-
--GATGATCAGA---------------TTGCGCAGTCTCTTTGTG--GAGAGGACTTGAT
CATTAAAGGAATCAGCGTTCATA--TATCCAATGCCGAACCTAAGCAC------AATAGC
AATAGACAGTT--------AGAAA--GAAGTGGAAGA-----TTTGGTGGTAATCCA--G
GTGGCTTTGGGAATCAGGGTGGATTTGGTAATAGCAGA-GGGGGTGGAGCTGG-------
--------TTTGGGAAACAATCAAGGTAGTAATATGGGTGG-----TGGGATGAACTTTG
GTGCATTCAGCATTAATCCAGCCATGATGGCTGCTGC------------CCAGGCAGCAC
TACAGAGCAGTTGGGGTATGATGGGCATGTTAGCCAGCCAGCAGAACCAGTCAGGCC---
-----CATCGGGTAATAACCAAAGCCAAGGCAACATGCAGAGGGAGCCAAACCAGGCCTT
CGGTTCTGGAAATAACTC------------------------------------------
------------------------------------------------------------
TTACAGTGGTTCTAATTCTGGTGCAGCAATT--GGTTGGGGATCAGCAT-CAAATGCAGG
GTCGGG-----CAGTGGTTTTAATGGAGGCTTTGGCTCAAGCAT-GGATTCTAAGTCTT-
CTGGCTGGGGAATGTAG
>Rhinopithecus:roxellana_Golden:snub-nosed:monkey_KN296339.1_Retrocopia
ATGTCTGAATATATTCGGGTAACCAAAGATGAGAACGGTTGAGCCCGTTGAAATACCATC
AGA----AGACGAT-GGGACAGTGCTGCTGTCCACGGTTACAGCCCAGTTTCCAGGGGCA
TGTGGGTTTCGCGACAGGAATCCAGTGTCTCAATGTA-------TGAGAGGTGTCTGGCT
G--GTGGAAGGAATTCTTCATGCCCCCGATGCTGGCTGGGGAAATCTGGTGTATGCTGTC
AACTATCCTAAAGATAAAAAAAGAAAAATGGATGAGACAGATGCTTCATCAGCAGTGAAC
GTG-AA-------AGAGCAGTCCAGAAAACATCCAATGTAATAGTGTTGGG---------
------------------------TCTCCCATGGACAACAACTGAGCAGCACCTGAAAGA
ATATTTTAGTACCTTTGGAGAAGCTCTTATGGT---GCAGATCAAGAAAGATACTAAGAC
TGGT---------CATTCAAA-GGGGTTTGGCTTCGTTTGTTTTATGGAATATGAAA-CA
TAGGTGAAAGTAATGTCACAGCAGCATATGATAGATGAACAATGGTGTGACTGTAAACTT
CCCAATT-CT-AAGCAAAGCCCAGATAAGCCTTTGAGAAGCAGAAAAGTGTTTGTGGGGC
ACTGAACAGAGGACATGAATGCGGATGAGCTGTGGCA-G---TTCTGTCAGTACGGGGAA
G-TGGTGGATGTCTTCATCCTCAAGCCGTTCAGGGTCTTT-GCCTTTGTTACATTTGCA-
--GATGATCAGG---------------TTCTACCATCTTTGTGTGGAGAGAGGACTTGAT
CATTAAAGGAATCAGCATTCATA--TATCCAATGCC-AACCTAAGCAC------AATAGC
AATAGAA------------AGAAA--GAAGTGGAAGA-----TTTGGTTGTAATCCA--G
GTGGCTTTGGAAATCAGGGTGGATTTGGTAATAGTAGA-GGGGGTGGAGCTGG-------
--------TTTGGGAAACAATCAAGGTAGTAATATCGGTGG-----TGGGATAAACTTTG
GTGCATTCAACGTTAATCCAACCATAATGGCTACAGC------------CCAGGCAGTGC
TACAGAGCAGTTGGGGTATGATGGGCATGTTAGCCAGCCAGCAGAACCAGTCAGGCC---
-----CATCGGGTAATAACCAAAGCCAAAGCAACATGCAGAGGGAGCCAAACCAGGCCTT
CGGTTCTGGAAATAACTC------------------------------------------
------------------------------------------------------------
CTATAGTGGTTCTAATTCTGGTGCAGCAATT--GGTTGGGGATCAGCAT-CAAATGCAGC
ATCGGG-----CAGTGGTTTTAATGGAGGCTTTGGCTCAAGCAT-GGATTCCAAGTCTT-
CTGGCTGGGGAATGTAG
>Rhinopithecus:roxellana_Golden:snub-nosed:monkey_KN300094.1_Retrocopia
ATGTCTGAATATATTCAGGTAACCGAAGATGAGAACGA-TGAGCCCATTGAAATACCATC
CCA----AGACGAT-GGGACGGTGCTGCTGTCCACGGTTACAGC--CGTTTCCAGGGCCG
TGTGGGCTTCGCTACAGGAATCCAGTGTCTCAATGTA-------TGAGAGCTGGACGGCT
G--GTGGAAGGAATTCTGCCTGCCCCCGACGCTGGCTGGGGAACTCTGGTGTATGTTGTC
AACTATCCGAAAGATAACAAAAGAAAAATGGATGAGACAGATGCTTCATGGGCAGTGAAA
GTGAAA-------AGAGCAGTCCAGAAAACATCGGGCTTAACAGTGTCGGG---------
------------------------TCTCCCGTGGGGAACAA-----------CTGAAAGA
GTATTGCAGTACCTTTGGAGAAGCTCTTATGGT---GC----------------------
------------------------------------------------------------
------------------------------------------------------------
-----------A---AAAGCCAAGACGAGCCTTTGAGAAGCAGGAAAGTGTTTGTGGGGT
GCTGTACAGAGGACATGACTGAGGATGAGCTGCGGGA-GTTCTTCTCTCAGTACGAGGAT
G-TGATGGATGTCTTCATCCCCGAGCCGTTCAGGGCCTTT-GCCTTTGTTACATTTGCA-
--GATGGTCAGA---------------TGGCGCAGTCTCTTTGTG--GAGAGGACTTGAT
GATTAAAGGAATCAGCGTTCATATATATCCAATGCCGAACCTAAGCAC------AATAGC
AAT----------------AGAAA--GAAGTGGAAGA-----TTTGGTTGTAATCCA--G
GTGGCTTTGGGAATCAGGGCGCATTTGGTAATAGTAGA-AGGGGTGGAGCTGG-------
--------TTTGGGAAACAATCAAGGTAGTAATACGGGTGG-----TGGGATAAACTTTG
GTGCATTCAGCATTAATTCAGTCATGGTTGCTGCCGC------------CCAGGCAGCGC
TACAGAGTAGTTGGTGTATGATGGGCATGTTAGCCAGTCAGCAGAACCAGTCAGGCC---
-----CATCAGGTAAGAACTAAAGCCAAGGCAACATGCAGAGGGAGCCAAACCAGGCGTT
CGGTTCTGGAAATAACTC------------------------------------------
------------------------------------------------------------
TTACAGTGGTTCTAATTTTGGTGCAGCAATT--GGCTGGGGATCAGCAT-CAAATGCAGG
GTCGGG-----CAGTGGTTTTAATGGAGGCTTTGGCTCAAGCAC-GGATTCTAAGTCTT-
CCGGCTGGGGAATGTAG
>Rhinopithecus:roxellana_Golden:snub-nosed:monkey_KN294978.1_Retrocopia
ATGTCTGAATATATTCAGGTAACCGAAGATGAGAACAA-TGATCCCATTTAAATACCACC
AGG----AGACAAT-GGGACGGTGCTGCTGTCCACGGTTACGGC-------CAAGGGACT
CGCAGGCTTTGCTACAGGAATCCGGTGTCTCAGTGTA-------TGAGAGGTTTCTGGCT
G--GTGGAAGGAATTCTGCATG-CCCCGATGCTGGCTGGGGAAATCTGGTGTATGTTTTC
AACTATCCCAAAGACAACAGAAGCAAAATGGATGAGACAGATGCTTCATCAGCAGTGAAA
GTGAAA----------------------------------A--GTGTTGGA---------
------------------------TCTCCCATGGAAAACAACTGAACAGGATCTGAAAGA
ATATTTTAGTACCTTTGG---AGTTCTTATGGT---GCAGGTCTAAAAAGATATTAAGAC
TGGT---------CATTCAGA-GGGGTTTG-CTTTGTTCATTTTATGGAATATGAAA-CA
CAGGTGAAAGTAATGTCACAGTGACATATGGTAGATGGACAACGGTGTGACTGTAAACTT
CCTAATT-CT-AAGCAAAGCCCAGATGAAACTTTGAGAAGCAGAAAAGTGTTTTTGGGGC
A--GTACAGAGAACACGACTGTGGATGCGCTGTCGCA-GTTCTTCTGTCAGTACGGGGAA
G-TGGT-GATGTCTTCATCTCCAAGCCGTTCAGGGCCTTT-GCCTTTGTTACATTTGCA-
--GATGATCAGGTTGCTCAATCGC---TTGCACAATCTCTTTGTG--GAGAGGACTTGAT
CATTAAAGGAATCAGCATTCAAA--TACCCAATGCCAAACCTAAGCAC------AATAGC
AATAGAC------------AGAAA--GAAGTGGAAGA-----TTTGGTGGTAATCCA--G
GTGGCTTTGGGAATCAGAGTGGATTTGGTAATAGTAGA-GGAGGTGGAGCTGG-------
--------TTTGCAAAACAACCTAAGTAGTAATATGGTTGG-----TGGGATAAACTTTG
GTGAGTTCAGCATTAATCCAGCCGTGATGGCTGCAGC------------CCAGGCAGCGC
TACACAGCAGTTGGGGTATCATGGGCATGTTAACCAGCCGGCAGAACCAGCCAGGCC---
-----CATTGGGTAATAACCAAAGCCAAGGCAACACGCAGAGGGAGCCAAACCAGGCCTT
CAATTCTGGAAATAACTC------------------------------------------
------------------------------------------------------------
TTATAGTGGTTCTAATACTGGGGCAGCAATT--GGTTGGGGATCAGCAT-CAAATGCAGG
GTGGGG-----CAGTGGTTTTAATGGAGGCTTTGGCTCAAACAT-GGATTCTAAGTCTT-
CTGGCTGAGGAATGTAA
>Rhinopithecus:roxellana_Golden:snub-nosed:monkey_KN298906.1_Retrocopia
ATGTCTGAATACACTTGGGTAAGTGAAGATGAGAATAA-GGAGCTCATTGAAATATCATC
AGA----ATACAAT-CAGGTAGTGCTGCTGTCCACAGTTATAGCCCAGTTTCCAGGGACA
CGTGGGCTTCACCACAAGAATCCAGTGTCTCAATGTA-------TGAAAGGTATCCTGCT
G--ATAGAAGGCATTCTGCATGCCCCTGATGCTGACAGTGGAAATCTGGTATATGTTGTC
AACTGTCCCAAAGATAACAAAAGAAAAATGGGTGAGACAG------------CAGTGAAA
ATGA---------AGAGCAGTCCAGAAAATATCTTATTTAATAGCACTGGT-AATTAGTG
AGTTTGTGCTCTGAGTTTGTTTTTCCTCCTATGGCAA---------CAGGATCTGAAAGA
ATATTTTAGTACCTTTGGAGAAGT------------CCAAGTAAAGATAGATATTAAAAC
TGG-------------TCAAA-GGGGTTTGGCTTTATTCTTTCTACGGAGTATAAAA-CA
CACGTGAAAGTAATGCCACAGTGACATATGATAGATGGATGATGGTATGAC--TAAATTT
CCCAACT-CT-AAGCAAATCCCAGATGAGCCTTTGAGACGCAGAAAAGTGTTTGTGGGGT
GCTGTACAGAGGACATGACTGCAGATGAGCTATGGCA-GTTCTTCTGTCAGTACAAAGAA
G-TGGTGGATGTCTTCATCCCCAAGCCATTCAGGGCCTTT-GCCTTTGTTACATTTGCA-
--GATGATCAGA---------------TTGCCCAATCTCCTTGTG--GAGAGGACTTGAA
CATTAAAGGACTCAGCATACACA--TATCCAATGCCAAGCCTAATCAC----ACAATAGC
A----AT------------AGATA--GAAGTGGAAGA-----------------------
-----TTTGGGAATATGAGTGGATTTGGTAATAGTAGA--GGGGTGCATCTGG-------
--------CTTGGAAAACAACCAAGATACTAATATAGGTAG-----TAG-ATGAACTTTG
GTGTGTTCAGCATTAATCCAGTCATGATG-----------------------------GC
TACAGAGCAGTTGGGGTACGATGAGCACGTTAGCCAGCCAGCAGAACCAGTCAGGCC---
-----CACCAAGTAATAACCAAAGTAAAGGCAACATGCAGAGGGAGCCAAATCAGGTCTT
TGGGTCTAGAAATAACTC------------------------------------------
------------------------------------------------------------
TTACAGTGGTTCGAACTCTGGTGCAGCAATT--GGTTGGGAATCAGCAT-CAAATGCAGG
ATCAGG-----CGATGGTTTTAATGGAGGCTTTGGCTCAAGCAT-GGATTCTAAATCTT-
CTGGTTGGGAAATGTAG
>Aotus:nancymaae_Ma's:night:monkey_ENSANAG00000035249_KZ198178.1_TARDBP
ATGTCTGAATATATTCGGGTAACCGAAGATGAGAACGA-TGAGCCCATTGAAATACCATC
GGA----AGATGAT-GGGACCGTGCTACTGTCCACGGTTACAGCGCAGTTTCCAGGGGCT
TGTGGGCTTCGCTACAGGAATCCAGTGTCTCAGTGTA-------TGAGAGGTGTCCGCCT
G--GTGGAAGGAATTCTGCATGCCCCCGATGCTGGCTGGGGAAATCTGGTGTATGTTGTC
AACTATCCCAAAGATAACAAAAGAAAAATGGATGAGACAGATGCTTCATCAGCAGTGAAA
GTGAAA-------AGAGCAGTCCAGAAAACATCCGATTTAATAGTGTTGGG---------
------------------------TCTCCCATGGAAAACAACTGAACAGGACCTGAAAGA
CTATTTTAGTACCTTTGGAGAAGTTCTTATGGT---GCAGGTCAAGAAAGATCTTAAGAC
TGGT---------CATTCAAA-GGGGTTTGGCTTTGTTCGTTTTACGGAATATGAAA-CA
CAGGTGAAAGTAATGTCACAGCGGCATATGATAGATGGACGGTGGTGTGACTGTAAACTT
CCTAATT-CT-AAGCAAAGCGCAGATGAGCCTTTGAGAAGCAGAAAAGTGTTTGTGGGGC
GCTGTACAGAGGACATGACTGAGGATGAGCTGCGGCA-GTTCTTCTCCCAGTACGGGGAG
G-TGATGGATGTCTTCATCCCCAAGCCATTCAGGGCCTTT-GCCTTTGTTACATTTGCA-
--GATGATCAGA---------------TTGCGCAGTCTCTTTGTG--GAGAGGACTTGAT
CATTAAAGGAATCAGCGTTCATA--TATCCAATGCCGAACCTAAGCAC------AATAGC
AATAGACAGTT--------AGAAA--GAAGTGGAAGA-----TTTGGTGGTAATCCA--G
GTGGCTTTGGGAATCAGGGTGGATTTGGTAATAGTAGA-GGGGGTGGAGCTGG-------
--------TTTGGGAAACAATCAAGGTAGCAATATGGGTGG-----TGGGATGAACTTTG
GCGCGTTCAGCATTAATCCAGCCATGATGGCTGCAGC------------CCAGGCAGCGC
TACAGAGCAGTTGGGGTATGATGGGCATGTTAGCCAGCCAGCAGAACCAGTCAGGCC---
-----CATCGGGTAATAACCAAAGCCAAGGCAACATGCAGAGGGAGCCAAACCAGGCATT
CGGTTCTGGAAATAACTC------------------------------------------
------------------------------------------------------------
TTATAGTGGTTCTAATTCTGGTGCAGCAATT--GGTTGGGGATCAGCAT-CAAATGCAGG
GTCGGG-----CAGTGGTTTTAATGGAGGCTTTGGCTCGAGCAT-GGATTCTAAGTCTT-
CTGGCTGGGGAATGTAG
>Aotus:nancymaae_Ma's:night:monkey_KZ195588.1_retrocopia
ATATTTGAATATACTC-GGTAACCAAAGATGAGAACAA-TGAGCCCAT-GAAATACCATT
GGA----AGATGAT-GGGACGGTGCTGCTGTCCACAGTTACAGC-------CCAGGGGCG
TGTGGGCTTAGCTACAGAAATCCAGTGTCTCAATCTA-------TGAGAGGTGTCCGGCT
G--GTAGAAGGAATTCTGCATGCCCTCAATGCTGGCTGGGGCAATCTGGTGTATGTTTTC
AACTATCCCAAAGACAACAAAAGGAAAATGGATGAGACAGATGCTTCATCAGCAGTGAAA
GTGAAA-------AGAGCGGTCCAGAAAACATCGGATTTAATAGTGTTGGG---------
------------------------TCTCCCATGGAAAACAACTGAACAGGATCTGAAAGA
ATATTTTAGTACCTTTGGAGAAGTTCTTATGGT---GCAGGTTGAGAAAGATATTAAGAC
TGGTCATTCTGGTCATTCAAA-GGGGTTTGGCTTTGTTCAGTTCACAGAATATGAAA-CA
CAGGTGAAAATAATGTCACAGCGACACATGATAGATGGACGACAGTGTGACCGTAAACTT
CCTAATT-CT-AAGCAAAGCCGAGATGAGCCTTTGAGAAGCAGAAAACTGTTTGTGAGGT
GCTGCGCTGAGGACATGACTGCCGATGAGCTGTGGCA-G------------TGCAGCGAA
G-TGGTGGATGTCGTCATCCCCAAGCCTTTCAGAGCCTTT-GCCTTTGTTACATTCACA-
--GATGATCAGG---------------TTGCACAATCTCTCTGTG--GGGAGGACTTGAT
CGTTAAAGGAATCAGCATTCATA--TATCCAATACCAAAACTAAGCAC------AACAGC
AGGAGACAACAGCAAT---AGACA--GAAGTGGAAGA-----TTTGATGGCAATCCA--G
GTGGCTTTGGGAATCAGGGTGGATTTGGCAATATTAGA-GGGAGTGGAGCTGG-------
--------TTTGGGAAA----CAAGGTAGTAATATGGGTGG-----TGGGATGAACTTTG
GTGCATTCAGCATTAATTCAGCCATGATGGCTACAGT------------CCAGGCAGTGC
TACAGAGCAGTTGGGGTATCATGGGCATGTTAGCCAGCCAGCAGAACCAGTCAGGCC---
-----CATCGGGTAATAACCAAAGCCAAGGCAACACGCAGAGGGAGCCAAACTAGGCCTT
CGATTCTGCAAATAACTC------------------------------------------
------------------------------------------------------------
TTATAGTGGTTCTAATTCTGGTGCAGCAATT--GGTTGGGGATCAGCAT-CAAATGCTCG
GTCGGG-----CAGGGGTTTTAATGGAGGCTTCAGCTCGAGCAT-GGATTCTAAGTCTT-
CTGGTTGGGGAATGT--
>Aotus:nancymaae_Ma's:night:monkey_KZ205749.1_retrocopia
ATATCTGAATATATTTGGGTAACCGAAGATGAGAATGA-TGAGCCCATTGAAACGCCATC
AGA----AGACAAT-GGGACGGTGCTGCTGTCCATGGTTACAGCCCAGTCTCCAGGGGCA
TGTGGGCTTCCTTACAGAAATCCACCGTCACGATGTA-------TGAGAGGTGTCCGGCT
G--GTAGAAGGAATGCTGCATGCCCCCAATGCTGGCTGGGGAAATCTGGTGTATGTTGTC
AATTACCCCAAAGATAACTAAAGCAAAATGGATGAGACAGATGCTTCCTCAGCAGTGAAA
GTGAAA-------AGAGCAGTCCAGAAGACATCCGATTTCATAGAGTTGGG---------
------------------------TCTCCCATGGAAAACAACTGAACAGGACCTGAAAGA
GTATTTTAGTACCTTTGGAGAAGTTCTTATGGT---TCAGGTCAAGAAAGATATTACAAC
TAGT---------TATTCAAA-GGGGGTTGGCTTTGTTTGTTTAACAAAATATGAAA-CA
CAGTTGAAAGTAATGTCACGGCGACCTATGATAGATGGATGATGGTGTGACTGTCAACTT
CCTAATTTTT-AAGCAAAGCCCAGATGAGCCTTTGAGAGGCAGAAAAGTGCTTGTGGAGC
ACTGGACAGAGGACATGGCTATGGATGGGCTGCGACA-GTTCTTTTGTCAGTATAGGGA-
------------------------------------------------------------
------------------------------------------------------------
------------------------------------------------------------
------------------------------------------------------------
------------------------------------------------------------
------------------------------------------------------------
--ACATTTGGCATTAACCCAGCCTTGATGGCTGCAGC------------CCAGGCAGTGC
TACAGAGCAGTTGGGGTATGATGGGCATGTTAGCCAGCCAGCAGAACCAGTTAGTCC---
-----CATTAGGTGATAACCAAAGCCAAGGTAACATCCAGAGGAAGCCAAACTAGGCCTT
TGGTTCTGGAAATAACTC------------------------------------------
------------------------------------------------------------
TTACAGTGCTTCTAATTCTGGTGCAGCAGTT--GGTTGGGGATCAGCAT-CAAATGCAGG
GTCAGG-----CAGTGGTTTTAATTGAGGCTTTGGCTCAAGCAT-GTATTCTAAGTTTT-
CTGGCTAAGGATTGTAG
>Aotus:nancymaae_Ma's:night:monkey_KZ199182.1_retrocopia
--ATCTGAATATATTCAGGTAACAATAAACTAGAATAA-TCAACCCATTGAAATACCATC
AGA----AGATGAT-GGAATGATGCTTCTGCCCATGGTTACAGTCCAGTTTCCAGAGGCA
TGTGGGCTTCCCTACAGGATTCCTATGTCTTGGGGTA-------TTAGAGGTATCTGGCT
G--GTAGAAGGAATTCTGCATGCTCTCAATGCTGGCTGGGGAAATTTGGTGTATATTGTC
AACTATCCCAAAGATAACTAAAGAAGAAGGGATAAGACAGATGCTTCATTAGCCATAAAA
GTGAAA-------AGAGCAGTCCAGAAAACATCTGACTTAGTAGTGTTGGG---------
------------------------TCTCTCATGGAAAACAACTGAACAGGATCTGAAAGA
ATATTTCAGTACCTTCAGAGAAATTCTTAT-GT---ACAGGTCAAGAAGGATGTTAGAAG
TAGC---------TATTCAAA-GGAGTTTGGCTTTGTTTATTTTATAAAATATGAAA-CC
CAGGTGAAAG-AATGTCATAGCAACATAAGACAGATGGATGATGGTGTGACTGTACACTT
CCTAATT-CT-AAGAAAACCCTGAATGAAACTTTGAGAAGTGAAAGGATATTTATGGGGT
GTTGTACAGAGAACATGAATTCTGATAAGCTGCACTA-GTTCTTTTGTTAGGGAAGAGAA
G-TGGTAGATGTCTTCATT-CCAAACCATTCAGGGCCTTT-GCCTTTGTTACATT-GCA-
--GATTAATAGC---------------TTGCCCAGTCTCTCCGTG--GAGAGAACTTGAT
CATTAAAGGAATCAGGATACATA--TATCCAATGC-AAGCATAAACAC------AATAGC
AATAAAC------------AGAAA--GAGATGTAAGA-----TTTAGTGGTAATCCA--A
GTAGCTTTGGAAATCAGAGTGGATTTGGTAACTGTAGT-GGGAGTCGAGCTAA-------
--------CCTGAAAAACAATCAAGGTAGTAA------------------ATGAACT---
------------------------------------------------------------
------------------------------------------------------------
------------------------------------------------------------
------------------------------------------------------------
------------------------------------------------------------
-------------------------------------------------------GCAGG
GTCAGG-----CAGCGGTTTTAATTGAGACTTTAGCTCAAGCAT-GGATGCTAAGTCTT-
CTGGCTGGAAAATGCAG
>Aotus:nancymaae_Ma's:night:monkey_KZ204317.1_retrocopia
ATGTCTGAATACACTCAAGTAACTGAAGGTGAGAATAA-GGAACTCATTGAAATATCATC
AGA----AGACAAT-GGGAAGGTGCTGCTGTCCATGGTTACAGTCCAGTTTCCGGGGGCA
TGTGGGCTTCACTATAAGAATCCAGTGTCTCAATGTA-------TGAGAGGTATCTAGCT
G--GCAGAAGGAATTCTGCATGCCCCTGATGCTGACTGTGGAAATCTGGTCTATGTTGTC
AACTATCCCAAAACCAACAAAAGAAAAATGGATGAGACAT------------CAGTGAAA
GTGA---------AGAGCAGCCCAGAAAACATTTTATTTAATAGTGCTGGT-AATTAGTG
AGTTTGTG--CTGAATTTGCTTTTCCCCCTATGGAAA---------CAGAATCTGAAAGA
ATATTTTAGTACCTTTGGAGATGT------------GCAAGTCAAGATAGATATTAAAAC
TGG-------------TCAAA-GGGGTTTGGCTTTGTTTGTTTTACAAAGTATCAAA-CA
CACATGAGATTACTGTCACAGTGACATATGACAGATGGATGATGGTATGATTGTAAATTT
CCCAATT-CT-AAGGAAAGCCCAGATGAATCTTTGAGAAGCAGAAAAGTGTCTGTGGGGC
CCCGTACAGAGGACATGACTCCAGATGAACTATGGCA-GTTCTTCTCTCAGTATGAAGAA
G-TGGTGGATGTCTTTGTTCCCAAGCCATTCAGGGCCTTT-GCCTTTGTTGTAT------
---------------------------TTGCCCAATCTCTTTGTG--GAGAGGACTTGGT
CATTAAAGGACTCAGCATACATA--TATCCAATGCCAAACCTAATCAC----ACAATAGC
A----AT------------AGATA--GAAGAGGAAGA-----------------------
-----TTTGAGAATCTGGGTGGATTTGGTAACAGCAGA--GTGGTGGGGCTTGGAAAACA
GTTAGTACCTTGGAAAACAATCAAGGTACTAATA--GGTGG-----TGG-ATGAACTTTG
GTGTGCTCAGCATTAATCCAGCCATGATGGCTGCAGC------------CCAGGCAGCAC
CGCAGAGCAGTTAGGGTACGACGAACATGTGAGCC----AGCAGAACCAGTCAGGCC---
-----CATCAGGTAATAACCAAAGTCAAGGCAACATGCAGAGGGAGCCAAATCAGGTTTG
TAGGTCTAGAAATGACTC------------------------------------------
------------------------------------------------------------
TTACAGTGGTTCTAATGCTGGTACAGCAATT--GGTTGGGAATCAGCAT-CAAATGCAGG
ATCAAA-----CAATGGTTTTAATTGAGGCTTTGGGTCAAGCAT-GGATTCTAAATCTT-
CCGGCTGGGAAATGTAG
>Macaca:mulatta_Macaque_ENSMMUG00000007456_TARDBP
ATGTCTGAATATATTCGGGTAACCGAAGATGAGAACGA-TGAGCCCATTGAAATACCATC
GGA----AGACGAT-GGGACGGTGCTGCTGTCCACGGTCACAGCCCAGTTTCCAGGGGCG
TGTGGGCTTCGCTACAGGAATCCAGTGTCTCAATGTA-------TGAGAGGTGTCCGACT
G--GTAGAAGGAATTCTGCATGCCCCCGATGCTGGCTGGGGAAATCTGGTTTATGTTGTC
AACTATCCGAAAGATAACAAAAGAAAAATGGATGAGACAGATGCTTCATCAGCAGTGAAA
GTGAAA-------AGAGCAGTCCAGAAAACATCCGATTTAATAGTGTTGGG---------
------------------------TCTCCCATGGAAAACAACTGAACAGGACCTGAAAGA
GTATTTTAGTACCTTTGGAGAAGTTCTTATGGT---GCAGGTCAAGAAAGATCTTAAGAC
TGGT---------CATTCAAA-GGGGTTTGGCTTTGTTCGTTTTACGGAATATGAAA-CA
CAGGTGAAAGTAATGTCACAGCGACATATGATAGATGGACGATGGTGTGACTGTAAACTT
CCTAATT-CT-AAGCAAAGCCAAGATGAGCCTTTGAGAAGCAGAAAAGTGTTTGTGGGGC
GCTGTACAGAGGACATGACTGAAGATGAGCTGCGGGA-GTTCTTCTCTCAGTACGGGGAT
G-TGATGGATGTCTTCATCCCCAAGCCGTTCAGGGCCTTT-GCCTTTGTTACATTTGCA-
--GATGATCAGA---------------TTGCGCAGTCTCTTTGTG--GAGAGGACTTGAT
CATTAAAGGAATCAGCGTTCATA--TATCCAATGCCGAACCTAAGCAC------AATAGC
AATAGACAGTT--------AGAAA--GAAGTGGAAGA-----TTTGGTGGTAATCCA--G
GTGGCTTTGGGAATCAGGGTGGATTTGGTAATAGCAGA-GGGGGTGGAGCTGG-------
--------TTTGGGAAACAATCAAGGTAGTAATATGGGTGG-----TGGGATGAACTTTG
GTGCATTCAGCATTAATCCAGCCATGATGGCTGCTGC------------CCAGGCAGCAC
TACAGAGCAGTTGGGGTATGATGGGCATGTTAGCCAGCCAGCAGAACCAGTCAGGCC---
-----CATCGGGTAATAACCAAAGCCAAGGCAACATGCAGAGGGAGCCAAACCAGGCCTT
CGGTTCTGGAAATAACTC------------------------------------------
------------------------------------------------------------
TTATAGTGGTTCTAATTCTGGTGCAGCAATT--GGTTGGGGATCAGCAT-CAAATGCAGG
GTCGGG-----CAGTGGTTTTAATGGAGGCTTTGGCTCAAGCAT-GGATTCTAAGTCTT-
CTGGCTGGGGAATGTAG
>Macaca:mulatta_Macaque_Chr17_Retrocopia
ATATCTGAATATATTCGGGTAACCAAAGATGAGAACGGTTGAGCCCGTTGAAATACCATT
GGA----AGACGAT-GGGACAGTGCTGCTGTCCACGGTTACAGCCCAGTTTCCAGGGGCA
TGTGGGCTTCGCGACAGGAATCCAGTGTCTCAATGTA-------TGAGAGGTGTCCGGCT
G--GTGGAAGGAATTCTTCATGCCCCCGGTGCTGGCTGGGGAAATCTGGTGTATGTTGTC
AACTATCCTAAAGATAACAAAAGAAACATGGATGAGACAGATGCTTCATCAGTAGTGAAC
GTGAAA-------AGAGCAGTCCAGAAAACATCCGATTTAATAGTGTTGGG---------
------------------------TCTCCCATGGACAACAACTGAGCAGGACCTGGAAGA
ATATTTTAGTACCTTTGGAGAAGCTCTTATGGT---GCAGATCAAGAAAGATACTAAGAC
TGGT---------CATTCAAA-GGGGTTTGGCTTCGTTTGTTTTATGGCATATGAAA-CG
CAGGTGAAAGTAATGTCACAGCAGCATATGATAGATGAACAATGGTGTGACCGTAAGCTT
CCCAATT-CT-AAGCAAAGCCCAGATAAGCCTTTGAGAAGCAGAAAAGTGTTTGTGGGGC
ACTGAACAGAGGACATGAATGAGGATGAGCTGTGGCA-G---TTCTGTCAGTACGGGGAA
G-TGGTGGATGTCTTCATCCTCAAGCCGTTCAGGGTCTTT-GCCTGTGTTACATTTGCA-
--GATGATCAGG---------------TGCTACCGTCTTTGTGTG--GAGAGGACTT-AT
CATTAAAGGAATCAGCATTCATA--TATCCTATGCTGAACCTAAGCAC------AATAGT
AATAGAA------------AGAAA--GAAGTGGAAGA-----TTTGGCGGTAATCCA--G
GTGGCTTTGGGAATC-GGGTGGATTTGGTAATAGTAGA-GGGGGTGGAGCTGG-------
--------TTTGGGAAACAATCAAGGTAGTCATATCGGTGG-----TGGGATAAACTTTG
GTGCATTCAGCGTTAATCCAACCATGATGGCTGCAGC------------CCAGGCAGTGC
TACAGAGCAGTTGGGGTATGATGGGCATGTTAGCCAGCCAGCAGAACCAGTCACGCC---
-----CATCGGGTAATAACCAAAGCCAAAGCAACACGCAGAGGGAGCCAAACCAGGCCTT
CGGTTCTGGAAATAACTC------------------------------------------
------------------------------------------------------------
TTATAGTGGTTCTAATTCTGGTGCAGCAATT--GGTTGGGGATCAGCAT-CAAATGCAGC
ATCGGG-----CAGTGGTTTTAATGGAGGCTTTGGCTCAAGCAT-GGATTCTAAGTCTT-
CTGGCTGGGGATTGTAG
>Macaca:mulatta_Macaque_Chr12_Retrocopia
-TGTCTGAATATATTCAGGTAACCGAAGATGAGAACGA-TGAGCCCATTGAAATATCATC
GCA----AGACGATGGGGACAGTGCTGCTGTCCACGCTTATGGCACAGTTTCCAGGGGCG
TGTGGGCTTCGCTACAGAAATCCAGCGTCTCAATGTA-------TGAGAGGTGTACGGCT
G--GTAGAAGGAATTCTGCCTGCCCCCGATGCTGGCTGGGGAAATCTGGTGTATGTTGTC
AACTATCCGAAAGATAACAAAAGAAAAATGGATGAGACAGATGCTTCATGAGCAGTGAAA
GTGAAA-------AGAGTAGTCTAGAAAACATCCGATTTAACAGTGTTGGG---------
------------------------TCTCCCGTGGGGAACGACTGAACAGGGTCTGAAAGA
GTATTGCAGTACCTTTGGAGAAGCTCTTACGGT---GCA---------------------
------------------------------------------------------------
------------------------------------------------------------
-----------A--CAAAGCCAAGATGAGCCTTTGAGAAGCAGAAAAGTGTTTGTGGGGT
GCTGTACAGAGGACATGACTGAGGATGAGCTGCGGGA-GTTCTTCTCTCAGTGTGGGGAT
G-TGATGGATGTCTTCATCCCCGAGACATTCAGGGCCTTT-GCCTTTGTTACATTTGCA-
--GATGGTCAGA---------------TGGCGCAGTCTCTTTGTG--GAGAGGACTTGAT
GATTAAAGGAATCAGCGTTCATATATATCCAATGCCGAACCTAAGCAC------AATAGC
AAT----------------AGAAA--GAAGTGAAAGA-----TTTGGTTGTAATCCA--G
GTGGCTTTGGGAATCAGGGTGCATTTGGTAACAGTAGA-GGGGGTGGAGCTGG-------
--------TTTGGGAAACAATCAAGGTAGTAATACGGGTGG-----TGGGAAAAACTTTG
GTGCACTCAGCGTTAATCCAGTCATGATGGCTGCCGC------------CCAGGCAGCGC
TACAGAGCAGTTGGTGTATGATGGGCATGTTAGCCAGTCAGCAGAACCAGTCAGGCC---
-----CATCGGGTAAGAACCAAAGCCAAGGCAACATGCAGAGGGAGCCAAACCAGGCGTT
TGGTTCTCGAAATAACTC------------------------------------------
------------------------------------------------------------
TTAGAGTGGTTCTAATTTTGGTGCGGCAATT--GGCTGGGGATCAGCAT-CAAATGCAGG
GTTGGG-----CAGTGGTTTTAATGGAGGCTTTGGCTCAAGCAT-GGATTCTAAGTCTT-
CCGGCTGGGGAATGTAG
>Macaca:mulatta_Macaque_Chr8_Retrocopia
ATGTCTGAATAGATTCAGGTAACCGAAGATGAGAACAA-TTAGCCCATTTAAATACCACC
AGA----AAACAAT-GGGACGGCGCTGCTGTCCATGATTACGGC-------CAAGGGGCT
CGCAGGCTTTGCTACAGGAATCCAGTGTCTCAGTGTA-------TGAGAGGTTTCCGGCT
G--GTAGAAGGAATTCTGCATG-CCCCGATGCTGGCTGGGGAAATCTGGTGTATGTTTTC
AACTATCCCAAAGACAACAGAAGCAAAATGGATGAGACAGATGCTTCATCAGCAGTGAAA
GTGAAA----------------------------------A--GTGCTGGA---------
------------------------TCTCCCATGGAAAACAACTGAACAGGATCTGAAAAA
ACATTTTAGTACCTTTGG---AGTTCTTACGGT---GCAGGTCTAAAAAGATATTAAGAC
TGGT---------CATTCAGA-GGGGTTTG-CTTTGTTCATTCTGTGGAATATGAAA-CA
CAGGTGAAAGTAATGTCACAGCGACATATAGTAGATGGACAATGGTGTGACTGTAAACTT
TCTAATT-CT-AAGCAAAGCCCAGATGAAACTTTGAGAAGCAGAAAAGTGTTTTGGGGGC
A--GTACAGAGAACATGACTGTGGATGAGCTGTCGCA-GTTCTTCTGTGAGTACGGGGAA
G-TGGT-AATGTCTTCATCTCCAAGCCATTCAGGGCCTTT-ACCTTTGTTACATTTGCA-
--GATGATCAGATTGCTCAATCTCT--TTGCACAATCTCTTTGTG--GAGAGGACTTGAT
CATTAAAGGAATCAGCATTCAAA--TACCCAATGCCAAACCTAAGCAC------AATAGC
AATAGAC------------AGAAA--GAAGTGGAAGA-----TTTGGTGGTAATCCA--G
GTGGCTTTGGGAATCAGGGTGGATTTGGTAATAGTAGA-GGGGGTGGAGCTGG-------
--------TTTGCAAAACAACCAAAGTAGTAATATGGGTGG-----TGGGATAAACTTTG
GTGAGTTCAGCATTAATTCAGCCGTGATGGCTGCAGC------------CCAGGCAGCGC
TACACAGCAGTTGGGGTATCATGGGCATGTTAGCCAGCCGGCAGAAACAGCCAGGCC---
-----CATTGGGTAATAACCAAAGCCAAGGCAACACGCAGAGGGAGCCAAATCAGGCCTT
CAATTCTGGAAATAACTC------------------------------------------
------------------------------------------------------------
TTATAGTGGTTCTAATTCTGGGGCAGCAATT--GGTTGGGGATCAGCAT-CAAATGCAGG
GTGGGG-----CAGTGGTTTTAATGGAGGCTTTGGCTCAAGCAT-GGTTTCTAAGTCTT-
CTGGCTGAGGAATGTA-
>Macaca:mulatta_Macaque_Chr10_Retrocopia
ATGTTTGAATACACTTGGGTAAGTGAAGATGAGAATAA-GGAGCTCATGGAAATATCATC
AGA----ATACAAT-GGGGTAGTGCTGCCGTCCACAGTTACAGCCCAGTTTCCAGGGGCA
CGTGAGCTCCACCACAAGAATGCAGTGTCTCAATGTA-------TGAAAGGTATCCTGCT
G--GTAGAAGGAATTCTGCATGCCCCTGATGCTGACAGTGGAAATCTGGTATATGTTGTC
AACTGTCCCAAAGACAACAAAAGAAAAATGGGTGAGACAG------------CAGTGAAA
GTGA---------AGAGCAGTCCAGAAAATATCTTACTTAATAGTACTGGT-AATTAGTG
AGTTTGTGCTCTGAGTTTGTTTTTCCTCCTATGGAGA---------CAGAATCTGAAAGA
ATATTTTAGTACCTTTGGAGAAGT------------CCAGGTAAAGATAGATATTAAAAG
TGG-------------TCAAA-GGGGTTTGGCTTTATTCTTTTTACGGAGTATGAAA-CA
CACGTGAAAGTAATGCCACAGTGACATATGATAGATGGATGATGGTATGAC--TAAATTT
CCCAACT-CT-AAGCAAACCCCAGATGAGCCTTTGAGAAGCAGAAAAGTGTTTGTGGGGT
GCTGTACAGAGGACATGACTGCAGATGAGCTATGGCAGGTTTTTCTGTCAGTACAAAGAA
G-TGGTAGATGTCTTCATCCCCAAGCCATTCAGGGCCTTT-GCCTTTGTTACATTTGCA-
--GATGATCAGA---------------TTGCCCAATCTCCTTGTA--GAGAGGACTTGAT
CATTAAAGGACTCAGCATACACA--TATCCAATGCCAAGCCTAATCAT----ACAATAGC
A----AT------------AGAAA--GAAGTGGAAGA-----------------------
-----TTGGGGAATATGAGTGGATTTGGTAATAGTAGA--GGGGTGCATCTGG-------
--------CTTAGAAAACAACCAAGATACTAATATAGGTGG-----TAG-ATGAACTTTG
GTGTGCTCAGCATTAATCCAGTCATGATG-----------------------------GC
TACAGAGCAGTTGGGGTACAATGAGCATGTTAGCCAGCCAGCAGAACCAGTCAGGCC---
-----CACCAAGTCATAACCAAAGTAAAGGCAACATGCAGAGGGAGCCAAACCAGGTCTT
TGGGTCTAGAAATAACTC------------------------------------------
------------------------------------------------------------
TTACAGTGGTTCGAACTCTGGTGCAGCAATT--GGTTGGGAATCAGCAT-CAAATGCAGG
ATCAGG-----CAATGGTTTTAATGGAGGCTTTGGCTCAAGCAT-GGATTCTAAATCTT-
CTGGCTGGGAAATGTAG
>Macaca:mulatta_Macaque_Chr4_retrocopia
--------ATGTATTCAGGTAACCAGAGATAAGAATTA-TGAGCCCATTGAAATACCATC
GGA----AGACGAT-GGAACAGTGCTGCTGCCCACGGTTGCAGTTCAGTTTCCAGGGGCA
TGTGGGCTTCCCTACAGGATTCCAGTGTCCCAGGGTA-------TTAGGGGTGTCT-GCT
G--GTAGAAGGAATTCTGCATGCCCCCAATGCTGGCTGGGGAAATTTGATATATGTTGTC
AACTATTCTGTAGATAACTACAGAAAAAGGGATAAGACAGATATTTCATTAGCCATAAAA
GTGAAA-------AGAGCAGTCCCGAAAACATCTGCTTTAACAGTG-TGGG---------
------------------------TTTCCCATGGAAAACAACTGAACAGGATCTGAAAGA
ATATTGCAGTACCTTCAGAGAAATTCTTATGGT---GTAGGTCAAGAAGGATCTCAGAAC
TGGC---------TATTCAAA-GGGATTTGGCTTTGTTCATTTTATAAAATATGAAA-CC
CAGGTGAAAG-AATGTCACAGCAACATAAGACAGATAGATGATGATGTGGCTGTACGCTT
CCTAATT-CT-AAGCAAACTCTGAATGAGATTTTGAGAAGCAAAAATATGTTTGTTAGGT
GTTGTACAGAGAAGATGAATTCTGATAAGCTTCAGCA-GTTCTTTTGTCATTGCAGAGAA
G-TGATAGATGTCTTCATTCCCAAACCACTCAGGAACTTT-GCCTTTCTTACATT-GCA-
--GATGATTAGC---------------TTGTGCAGTCTCTTTGTG--GAGAGGAGTTGAT
TATTAAGGGAATCAGCATACATA--TATCCAATGC-AAGTGTAAGCAC------AATATC
AGTAGAC------------AGAAA--GAGGTGGAAGA-----TTTGGTGGTAATCCA--G
GTATCTTTGGGAATCAGAG-AGGTTTGGTAACTGTAGT-GGGAGTGGAGCAGA-------
--------CCTGAGAAACAACCAAGGTAG-AACATGGAGGG-----TGGAATGAACT---
------------------------------------------------------------
------------------------------------------------------------
------------------------------------------------------------
------------------------------------------------------------
------------------------------------------------------------
-------------------------------------------------------ACAGG
GTCAGG-----CAGCGGTTTTAATTGAGACTTTAGCTCAAGCAT-GGATTCTAAGCCTT-
CTGGCTGA---------
>Callithrix:jacchus_Marmoset_ENSCJAG00000002381_NTIC01036611.1_TARDBP
ATGTCTGAATATATTCGGGTAACCGAAGATGAGAACGA-TGAACCCATTGAAATACCATC
GGA----AGATGAT-GGGACCGTGCTGCTGTCCACGGTTACAGCCCAGTTTCCAGGGGCC
TGTGGGCTTCGCTACAGGAATCCAGTGTCTCAATGTA-------TGAGAGGTGTCCGGCT
G--GTGGAAGGAATTCTGCATGCCCCCGATGCTGGCTGGGGAAATCTGGTGTATGTTGTC
AACTATCCCAAAGATAACAAAAGAAAAATGGATGAGACAGATGCTTCATCAGCAGTGAAA
GTGAAA-------AGAGCAGTCCAGAAAACATCCGATTTAATAGTGTTGGG---------
------------------------TCTCCCATGGAAAACAACTGAACAGGACCTGAAAGA
CTATTTTAGTACCTTTGGAGAAGTTCTTATGGT---GCAGGTCAAGAAAGATCTTAAGAC
TGGT---------CATTCAAA-GGGGTTTGGCTTTGTTCGTTTTACGGAATATGAAA-CA
CAGGTGAAAGTAATGTCACAGCGGCATATGATAGATGGACGGTGGTGTGACTGTAAACTT
CCTAATT-CT-AAGCAAAGTGCAGATGAGCCTTTGAGAAGCAGAAAAGTGTTTGTGGGGC
GCTGTACAGAGGACATGACTGAGGACGAGCTGCGGCA-GTTCTTCTCCCAGTACGGGGAG
G-TGATGGATGTCTTCATCCCCAAGCCGTTCAGGGCCTTT-GCCTTTGTAACATTTGCA-
--GATGATCAGA---------------TTGCGCAATCTCTTTGTG--GCGAGGACTTGAT
CATTAAAGGAATCAGCGTTCACA--TATCCAATGCCGAACCTAAGCAC------AATAGC
AATAGACAGTT--------AGAAA--GAAGTGGAAGA-----TTTGGTGGTAATCCA--G
GTGGCTTTGGGAATCAGGGTGGATTTGGTAATAGTAGA-GGGGGTGGAGCTGG-------
--------TTTGGGAAACAATCAAGGTAGTAATATGGGTGG-----TGGGATGAACTTTG
GCGCATTCAGCATTAATCCAGCCATGATGGCTGCAGC------------CCAGGCAGCGC
TACAGAGCAGTTGGGGTATGATGGGCATGTTAGCCAGCCAGCAGAACCAGTCAGGCC---
-----CATCGGGTAATAACCAAAGCCAAGGCAACATGCAGAGGGAGCCAAACCAGGCCTT
TGGTTCTGGAAATAACTC------------------------------------------
------------------------------------------------------------
TTATAGTGGTTCTAATTCTGGTGCAGCAATT--GGTTGGGGATCAGCAT-CAAATGCAGG
GTCGGG-----TAGTGGTTTTAATGGAGGCTTTGGCTCAAGCAT-GGATTCTAAGTCTT-
CTGGCTGGGGAATGTAG
>Callithrix:jacchus_Marmoset_NTIC01000001.1_Retrocopia
----CTGAATATAATTGGGTAAGCGAAGATGAGAATGA-TGAGCCCATTGACATACCATC
AGA----AGACAAT-GGGACAGTGCTTCTGTCCATGGTTACAGCCCAGTTTCCAGGGGCA
TGTGGGCTTCCTTACAGAAATCCACCGTCACAATGTATGAGAGGTGAGAGGTGTCCGACT
G--GTAGAAGGAATGCTGCATGCCCCTGATGCTGGCTGGGGAAATCTGGTGTATGTTGTC
AGTTACCCCAAAGATAACTAAAGCAAAATGGATGAGACAGATGCTTCCTCAGCAGTGAAA
GTGAAA-------AGAGCAGTCCAGAAGACATCCGATTTCATAGTGCTGGG---------
------------------------TGTCCCATGGAAAACAACTGAACAGGACCTGAAAGA
GTATTTTAGTACCTTTGGAGACGTTCTTATGGT---TCAGGTCAAGAAAGATATTACAAC
TAGT---------TATTCAAAGGGGGGGTGGCTTTGTTTGTTTAACAAAATATGAAA-CA
CAGGTGAAAGTAATGTCATAGCAACCTATGATAGATGGATGATGGTGTGACTGTCAACTT
CCTAATTTTT-AAGCAAAGCCCAGCTGAGTCTTTGAGAGGCAGAAAAGTGCTTGTGGAGC
ACACAACAGAAGACATGGCTGTGGATGGGCTGCAGCA-GTTCTTCTGTCAGTACGGGGAA
G-TGGTGGATGTCTTCATCCCCAAGTCATTCATGGCCTTT-GCCTTTGTTAC-TTTGCA-
--GAAGATCAGG---------------TTGAGCAGTCTCTCTGGG--GAGAGGACTTGAT
CATTAAAGGAATCAGTGTTCATA--TATCCATTGCTGAACCTAAGTACAAGCACAATAGC
AATAGAC------------AAAAA--TAAGTGGAAGA-----TTTGGTGGTAATCCA--G
GTGGCTTTGGGAATCAGGGTGGATTTTGTAAAAGTAGA-GGTGGGGGTGCTGG-------
--------TTTGGGAAACAGTCAAGGTAGTAATATGGGTGG-----TGGGTTGAACTTCA
GTACGTTTGGCATTAATCCAGCCTTGATGGCTGCAGC------------CCAGGCAGTGC
TACTGAGCAATTGGGGTATGATGGGCATGTTAGCCAGCCAGCAGAACCAGTTAGTTT---
-----CCTTAGGTAATAACCA-AGCCAAGGCAACATCCAGAGGAAGACACACTAGGCCTT
TGGTTCTGGAAATAACTC------------------------------------------
------------------------------------------------------------
TTATAGTGGTTCTAATTCTGGTGCAGCAGTT--GGTTGGGGATCAGCAT-CAAATGCGGG
GTCGGG-----CAGAGGTTTTAATGGAGGTTTTGGCTCAAGCAT-GGATTCTAAGTTTT-
TTGGCTCAGGATTGTAG
>Callithrix:jacchus_Marmoset_NTIC01022223.1_retrocopia
---TCTGAATATATTTAGGTAACAATAGACTAGAATAA-TGAACCCATTGAAATACCATC
AGA----AGTCAAT-GGAATGATGCTTCTGCCCATGGTTAC------------AGAGGTA
TGTGGGCTTCCCTACAGGATTCCTATGTCTTGGGTTA-------TTAGAGGTATCTGGCT
G--GTAGAAGGAATTCTGCATGGTCCCAATGATGGCTGGGGAAATTTGGTATATGTTGTC
AACTATCCCAAAGATAACTAAAGAAGAAGGGATAAGACAGATGCTTCATTAGCCATAAAA
GTGAAA-------AGAGCAGTCCAGAAAACATCTGACTTAGTAGTGTTGGG---------
------------------------TCTCCCATGGAAAACAACTGAACAGGATCTGAAAGA
ATATTTCAGTAGCTTCAGAGAAATACTTATGGT---GCAGGTCAAGAAGGATGTTAGAAG
TAGC---------TATTCAAA-GGGGTTTGGCTTTGCTCATTTTATAAAATATGAAA-CC
CAGGTGAAAG-AATGTCATAGCAACATAAGACAGATGGATGATGGTGTGACTGTACACTT
CCTAATT-CT-AAGAAAACGCTGAATGAAACTTTGAGAAGTGAAAGGATATTTATGGGGT
ATTGTACAGAGAACATGAATTCTGATAAGCTGCACTA-GTTCTTTTGGCAGGACAGAGAA
G-TGGTAGATGTCTTCATTCCCAAACCACTCAGGGCCTTT-GCCTTTGTTACATT-GCA-
--GATTAATAGC---------------TTGCCCAGTCTCTCAGTG--GAGAGAACTTGAT
TATTAAAGGAATCAGGATACATA--TATCCAATGC-AGGCATAAGCAC------AATAGC
AATAAAC------------AGAAA--GAGGTGTAAGA-----TTTAGTGGTAATCCA--G
GTAGCTTTGGAAATCAGAGTGGATTTGGTAACTGTAGT-GGGAGTCGAGCTAA-------
--------CCTGAGAAACAATCAAGGTAGTAACATAGAGGA-----TGGAATGAACT---
------------------------------------------------------------
------------------------------------------------------------
------------------------------------------------------------
------------------------------------------------------------
------------------------------------------------------------
-------------------------------------------------------GCAGG
GTCAGG-----CAGCAGTTTTAATATAGACTTTAGCTCAAGCAT-GGATACTAAGTCTT-
CTGGCTGGAAAATGCAG
>Callithrix:jacchus_Marmoset_NTIC01034389.1_retrocopia
ATGTCTGAATATACTCAAGTAACTGAAGATGAGAATAA-GGAACTCTTTGAAAT---ATC
AGA----AGACAAT-GGGATGGTGCTGCTGTCCATGGGTACAGTCCAGTTTCCAGGGGCA
TGTGGGCTTCACTACAAGAATCCAGTGTCTCAATGTA-------TGAGAGGTATCTAGTT
G--GCAGAAGGAATTCTGCATGCCCCTCATGCTGCCTGTGGAAATCTGGTCTATGTTGTC
AACTATCCCAAAGCCAACAAAAGAAAAATGGATGAGACAT------------CAGTGAAA
GTGA---------AGAGCAGCCCAGAAAACATCTTATTTAATAGTGTTGGT-AATTAGCG
AGTTTGTG--CTGAATTTGCTTTTCCCCCTATAGAAA---------CA--ATCTGAAAGA
ATATTTTAGTACCTTTGGAGATGT------------GCAAGTCAAGATAGATATTAAAAC
TGA-------------TCAAC-AGGGTTTGGCTTTGTTCATTTTACAAAGTATGAAA-CA
CACATGAAATTACTGTCACAGTGACATATGACAGATGGGTGATGGTATGATTGTAAATTT
CCCAATT-CT-AAGCAAGGTCCAGATGAATCTTTGAGAAGCAGAAAAGTGTCTGTGGGGC
CCCACACAGAGGACATGACTCCAGATGAGCTATGGCA-GTTCTTCTCTCAGTATGAAGAA
GTTGGTGGATGTCTTTGTTCCCAAGCCATTCGGGGCCTTT-GCCTTTGTTACAT------
---------------------------TTGCCCAATCTCTTTGTG--GAGAGGAATTGAT
CATTAAAGGACTCAGCATACATA--TATCCAGTGCCAAAGCTAATCAC----GCAATAGC
A----AT------------AGACA--GAAGAGGAAGA-----------------------
-----TTCGATAATCTGGGTGGATTTGGTAACAGCAGA--GTGGTGGGGCTTGGAAAACA
ATTCGTACCTTGGAAAACAATCAAGGTACTAATA--GGTGG-----TGG-ATGAACTTTG
GTGTGTTCAGCATTAATCCAGCCATGATGGCTGCAGC------------CCAGGCAGCAC
TGCAGAGCAGTTAGGGTACAACGAACATGCGAGCC----AGCAGAACCAGTCAGGCC---
-----CATCAGGTAATAACCAAAGTCAAGGCAACAGGCAGAGGGAGCCAAATCAGGTCTG
TTG-TCTAGAAATGACTC------------------------------------------
------------------------------------------------------------
TTA-AGTGGTTCTAATGCTGGTACAGCAATT--GGTTGGGAATCAGCAT-CAAATGCAGG
ATCAAG-----CAATGGTTTTAATGGAGGCTTTGGCTCAAGCAT-GGATTCTAAATCTT-
CTGGCTGGGAAATGTAG
>Papio:anubis_Olive:baboon_ENSPANG00000017459_Chr1_TARDBP
ATGTCTGAATATATTCGGGTAACCGAAGATGAGAACGA-TGAGCCCATTGAAATACCATC
GGA----AGACGAT-GGGACGGTGCTGCTGTCCACGGTCACAGCCCAGTTTCCAGGGGCG
TGTGGGCTTCGCTACAGGAATCCAGTGTCTCAATGTA-------TGAGAGGTGTCCGACT
G--GTAGAAGGAATTCTGCATGCCCCCGATGCTGGCTGGGGGAATCTGGTGTATGTTGTC
AACTATCCGAAAGATAACAAAAGAAAAATGGATGAGACAGATGCTTCATCAGCAGTGAAA
GTGAAA-------AGAGCAGTCCAGAAAACATCCGATTTAATAGTGTTGGG---------
------------------------TCTCCCATGGAAAACAACTGAACAGGACCTGAAAGA
GTATTTTAGTACCTTTGGAGAAGTTCTTATGGT---GCAGGTCAAGAAAGATCTTAAGAC
TGGT---------CATTCAAA-GGGGTTTGGCTTTGTTCGTTTTACGGAATATGAAA-CA
CAGGTGAAAGTAATGTCACAGCGACATATGATAGATGGACGATGGTGTGACTGTAAACTT
CCTAATT-CT-AAGCAAAGCCAAGATGAGCCTTTGAGAAGCAGAAAAGTGTTTGTGGGGC
GCTGTACAGAGGACATGACTGAGGATGAGCTGCGGGA-GTTCTTCTCTCAGTATGGGGAT
G-TGATGGATGTCTTCATCCCCAAGCCGTTCAGGGCCTTT-GCCTTTGTTACATTTGCA-
--GATGATCAGA---------------TTGCGCAGTCTCTTTGTG--GAGAGGACTTGAT
CATTAAAGGAATCAGCGTTCATA--TATCCAATGCCGAACCTAAGCAC------AATAGC
AATAGACAGTT--------AGAAA--GAAGTGGAAGA-----TTTGGTGGTAATCCA--G
GTGGCTTTGGGAATCAGGGTGGATTTGGTAATAGCAGA-GGGGGTGGAGCTGG-------
--------TTTGGGAAACAATCAAGGTAGTAATATGGGTGG-----TGGGATGAACTTTG
GTGCATTCAGCATTAATCCAGCCATGATGGCTGCTGC------------CCAGGCAGCAC
TACAGAGCAGTTGGGGTATGATGGGCATGTTAGCCAGCCAGCAGAACCAGTCAGGCC---
-----CATCGGGTAATAACCAAAGCCAAGGCAACATGCAGAGGGAGCCAAACCAGGCCTT
CGGTTCTGGAAATAACTC------------------------------------------
------------------------------------------------------------
TTACAGTGGTTCTAATTCTGGTGCAGCAATT--GGTTGGGGATCAGCAT-CAAATGCAGG
GTCGGG-----CAGTGGTTTTAATGGAGGCTTTGGCTCAAGCAT-GGATTCTAAGTCTT-
CTGGCTGGGGAATGTAG
>Papio:anubis_Olive:baboon_Chr17_Retrocopia
ATGTCTGAATATATTCGGGTAACCAAAGATGAGAACGGTTGAGCTCGTTGAAATACCATT
GGA----AGACGAT-GGGACAGTGCTGCTGTCCACGGTTACAGCCCAGTTTCCAGGGGCA
TGTGGGCTTCGCGACAGGAATCCAGTGTCTCAATGTA-------TGAGAGGTGTCCGGCT
G--GTGGAAGGAATTCTTCATGCCCCCGATGCTGGCTGGGGAAATCTGGTGTATGTTGTC
AACTATCCTAAAGATAACAAAAGAAACATGGATGAGACAGATGCTTCATCAGTAGTGAAC
GTGAAA-------AGAGCAGTCCAGAAAACATCCGATTTAATAGTGTTGGG---------
------------------------TCTCCCATGGACAACAACTGAGCAGGACCTGGAAGA
ATATTTTAGTACCTTTGGAGAAGCTCTTATGGT---GCAGATCAAGAAAGATACTAAGAC
TGGT---------CATTCAAA-GGGGTTTGGCTTCGTTTGTTTTATGGAATATGAAA-CA
CAGGTGAAAGTAACGTCACAGCAGCATATGATAGATGAACAATGGTGTGACCGTAAGCTT
CCCAATT-CT-AAGCAAAGCCCAGATAAGCCTTTGAGAAGCAGAAAAGTGTTTGTGGGGC
ACTGAACAGAGGACATGAATGAGGATGAGCTGTGGCA-G---TTCTGTCAGTACGGGGAA
G-TGGTGGATGTCTTCATCCTCAAGCCGTTCAGGGTCTTT-GCCTTTGTTACATTTGCA-
--GATGATCAGG---------------TGCTACCGTCTTTGTGTG--GAGAGGACTTGAT
CATTAAAGGAATCAGCATTCATA--TATCCTATGCTGAACCTAAGCAC------AATAGT
AATAGAA------------AGAAA--GAAGTGGAAGA-----TTTGGCGGTAATCCA--G
GTGGCTTTGGGAATC-GGGTGGATTTGGTAATAGTAGA-GGGGGTGGAGCTGG-------
--------TTTGGGAAACAATCAAGGTAGTAATATCGGTGG------GGGATAAACTTTG
GTGCATTCAGCGTTAATCCAACCATGATGGCTGCAGC------------CCAGGCAGTGC
TACAGAGCAGTTGGAGTATGATGGGCATGTTAGCCAGCCAGCAGAACCAGTCACGTC---
-----CATCGGGTAATAACCAAAGCCAAAGCAACATGCAGAGGGAGCCAAACCAGGCCTT
CGGTTCTGGAAATAACTC------------------------------------------
------------------------------------------------------------
TTATAGTGGTTCTAATTCTGGTGCAGCAATT--GGTTGGGGATCAGCAT-CAAATGCAGC
ATCGGG-----CAGTGGTTTTAATGGAGGCTTTGGCTCAAGCAT-GGATTCTAAGTCTT-
CTGGCTGGGGAATGTAG
>Papio:anubis_Olive:baboon_Chr12_Retrocopia
ATGTCTGAATATATTCAGGTAACCGAAGATGAGAACGA-TGAGCCCATTGAAATATCATC
GCA----AGACGATGGGGACGGTGCTGCTGTCCACGCTTATGGCACAGTTTCCAGGGGCG
TGTGGGCTTCGCTACAGAAATCCAGCGTCTCAATGTA-------TGAGAGGTGTACAGCT
G--GTAGAAGGAATTCTGCCTGCCCCCGATGCTGGCTGGGGAAATCTGGTGTATGTTGTC
AACTATCCGAAAGATAACAAAAGAAAAATGGATGAGACAGATGCTTCATAAGCAGTGAAA
GTGAAA-------AGAGTAGTCTAGAAAACATCCGATTTAACAGTGTTGGG---------
------------------------TGTCCCGTGGGGAACAACTGAACAGGGCCTGAAAGA
GTATTGCAGTACCTTTGGAGAAGCTCTTGTGGT---GC----------------------
------------------------------------------------------------
------------------------------------------------------------
-----------A--CAAAGCCAAGATGAGCCTTTGAGAAGCAGAAAAGTGTTTGTGGGGT
GCGGTACAGAGGACATGACTGAGGATGAGCTGCGGGA-GTTCTTCTCTCAGTGTGGGGAT
G-TGATGGATGTCTTCATCCCCGAGACATTCAGGGCCTTT-GCCTTTGTTACATTTGCA-
--GATGGTCAGA---------------TGGCGCAGTCTCTTTGTG--GAGAGGACTTG--
-ATTAAAGGAATCAGCGTTCATATATATCCAATGCCG-----AAGCAC------AATAGC
AAT----------------AGAAA--GAAGTGAAAGA-----TTTGGTTGTAATCCA--G
GTGGCTTTGGGAATCAGGGTGCATTTGGTAACAGTAGA-GAGGGTGGAGCTGG-------
--------TTTGGGAAACAATCAAGGTAGTAATACGGATGG-----TGGGATAAACTTTG
GTGCATTCAGCATTAATCCAGCCATGATGGCTGCTGC------------CCAGGCAGCGC
TACAGAGCAGTTGGTGTATGATGGGCATGTTAGCCAGTCAGCAGAACCAGTCAGGCC---
-----CATCGGGTAAGAACCAAAGCCAAGGCAACATGCAGAGGGAGCCAAACCAGGCGTT
TGGTTCTCGAAATAACTC------------------------------------------
------------------------------------------------------------
TTAGAGTGGTTCTAATTTTGGTACGGCAATT--GGCTGGGGATCAGCAT-CAAATGCAGG
GTTGGG-----CAGTGGTTTTAATGGAGGCTTTGGCTCAAGCAT-GGATTCT--GTCTT-
CCGGCTGGGGAATGTAG
>Papio:anubis_Olive:baboon_Chr8_Retrocopia
ATGTCTGAATAGATTCAGGTAACCGAAGATGAGAACAA-TTAGCCCATTTAAATACCACC
AGA----AAACAAT-GGGACGGCGCTGCTGTCCATGGTTACGGC-------CAAGGGGCT
CGCAGGCTTTGCTATGGGAATCCAGTGTCTCAGTGTA-------TGAGAGGTTTCCGGCT
G--GTAGAAGGAATTCTGCATG-CCCCGATGCTGGCTGGGGAAATCTGGTGTATGTTTTC
AACTATCCCAAAGACAACAGAAGCAAAATGGATGAGACAGATGCTTTATCAGCAGTGAAA
GTGAAA----------------------------------A--GTGCTGGA---------
------------------------TCTCCCATGGAAAACAACTGAACAGGATCTGAAAAA
ATATTTTAGTACCTTTTG---AGTTCTTACGGT---ACAGGTCTAAAAAGATATTAAGAC
TGGT---------CATTCAGA-GGGGTTTG-CTTTGTTCATTTTATGGAATATGAAA-CA
CAGGTGAAAGTAATGTCACAGCGACATATAGTAGATGGACAATGGTGTGACTGTAAACTT
CCTAATT-CT-AAGCAAAGCCCAGATGAAACTTTGAGAAGCAGAAAAGTGTTTTGGGGGC
A--GTACAGAGAACACGACTGTGGATGAGCTGTCGCG-GTTCTTCTGTCAGTACGGGGAA
G-TGGT-GATGTCTTCATCTCCAAGCCATTCAGGGCCTTT-ACCTTTGTTACATTTGCA-
--GATGATCAGATTGCTCAATCTCT--TTGCACAATCTCTTTGTG--GAGAGGACTTGAT
CATTAAAGGAATCAGCATTCAAA--TACCCAATGCCAAACCTAAGCAC------AATAGC
AATAGAC------------AGAAA--GAAGTGGAAGA-----TTTGGTGGTAATCCA--G
GTGGCTTTGGGAATCAGGGTGGATTTGGTAATAGTAGA-GGGGGTGGAGCTGG-------
--------TTTGCAAAACAACCAAAGTAGTAATATGGGTGG-----TGGGATAAACTTTG
GTGAGTTCAGCATTAATTCAGCCATGATGGCTGCAGC------------CCAGGCAGCAC
TACACAGCAGTTGGGGTATCATGGGCATGTTAGCCAGCCGGCAGAACCAGCCAGGCC---
-----CATCGGGTAATAACCAAAGCCAAGGCAACACGCAGAGGGAGCCAAATCAGGCCTT
CAATTCTGGAAATAACTC------------------------------------------
------------------------------------------------------------
TTATAGTGGTTCTAATTCTGGGGCAGCAATT--GGTTGGGGATCAGCAT-CAAATGCAGG
GTGGGG-----CAGTGGTTTTAATGGGGGCTTTGGCTCAAGCAT-GGATTCTAAGTCTT-
CTGGCTGAGGAATGTA-
>Papio:anubis_Olive:baboon_Chr10_Retrocopia
ATGTTTGAATACACTTGGGTAAGTGAAGACGAGAATAA-GGAGCTCATGGAAATATCATC
AGA----ATACAAT-GGGGTAGTGCTGCTGTCCACAGTTACAGCCCAGTTTCCAGGGGCA
CGTGAGCTCCACCACAAGAATCCAGTGTCTCAATGTA-------TGAAAGGTATCCTGCT
G--GTAGAAGGAATTCTGCATGCCCCTGATGCTGACAGTGGAAATCTGGTATATGTTGTC
AACTGTCCCAAAGATAACAAAAAAAAAATGGGTGAGACAG------------CAGTGAAA
GTGA---------AGAGCAGTCCAGAAAATATCTTGCTTAATAGTACTGGT-AATTAGTG
AGTTTGTGCTCTGAGTTTGTTTTTCCTCCTATGGAAA---------CAGAATCTGAAAGA
ATATTTTAGTACCTTTGGAGAAGT------------CCAGGTAAAGATAGACATTAAAAC
TGG-------------TCAAA-GGGGTTTGGCTTTATTCTTTTTACGGAGTATGAAA-CA
CACGTGAAAGTAATGCCACAGTGACATATGATAGATGGATGATGGTATGAC--TAAATTT
CCCAACT-CT-AAGCAAACCCCAGATGAGCCTTTGAGAAGCAGAAAAGTGTTTGTGGGGT
GCTGTACAGAGGACATGACTGCAGATGAGCTATGGCA-GTTTTTCTGTCAGTACAAAGAA
G-TGGTAGATGTCTTCATCCCCAAGCCATTCAGGGCCTTT-GCCTTTGTTACATTTGCA-
--GATGATCAGA---------------TTGCCCAATCTCCTTGTA--GAGAGGACTTGAT
CATTAAAGGACTCAGCATATACA--TATCCAATGCCAAGCCTAATCAT----ACAATAGC
A----AT------------AGAAA--GAAGTGGAAGA-----------------------
-----TTTGGGAATATGAGTGGATTTGTTAATAGTAGA--GGGGTGCATCTGG-------
--------CTTGGAAAACAACCAAGATACTAACATAGGTGG-----TAG-ATGAACTTTG
GTGTGCTCAGCATTAATCCAGTCATGATG-----------------------------GC
TACAGAGCAGTTGGGGTACAATGAGCATGTTAGCCAGCCAGCAGAACCAGTCAGGCC---
-----CACCAAGTCATAACCAAAGTAAAGGCAACATGCAGAGGGAGCCAAACCAGGTCTT
TGGGTCTAGAAATAACTC------------------------------------------
------------------------------------------------------------
TTACAGTGGTTCGAACTCTGGTGCAGCAATT--GGTTGGGAATCAGCAT-CAAATGCAGG
ATCAGG-----CAATGGTTTTAATGGAGGCTTTGGCTCAAGCAT-GGATTCTAAATCTT-
CTGGCTGGGAAATGTAG
>Papio:anubis_Olive:baboon_Chr4_retrocopia
--------ATGTATTCAGGTAACCAGAGATGAGAATTA-TGAGCCCATTGAAATACCATC
AGA----AGATGAT-GGAACGGTGCTGCTGCCCATGGTTGCAGTTCAGTTTCCAGGGGCA
TGTGGGCTTCCCTACAGGATTCCAGTGTCCCAGGGTA-------TTAGGGGTGTCT-GCT
G--GTAGAAGGAATTCTGCATGCCCCCAATGCTGGCTGGGAAAATTTGATATATGTTGTC
AACTATTCTGTAGATAACTACAGAAAAAGGGATAAGACAGATATTTCATTAGCCATAAAA
GTGAAA-------AGAGCAGTCCCAAAAACATCTGCTTTAACAGTGTTGGG---------
------------------------TCTCCCATGGAAAACAACTGAACAGGATCTGAAAGA
ATACTGCAGTACCTTCAGAGAAATTCTAATGGT---GCAGGTCAAGAAGGATATCAGAAC
TGGC---------TATTCAAA-GGGACTTGGCTTTGTTCATTTTATAAAATATGAAA-CC
CAGGCGAAAG-AATGTCACAGCAACATAAGGCAGATAGATGATGGTGTGGCTGTACGCTT
CCTAATT-CT-AAGCAAACCCTGAATGACATTTTGAGAAGCAAAAATATGTTTGTTAGGT
GTTGTACAGAGAAGATGAATTCTGATAAGCTTCAGCA-GTTCTTTTGTCATTGCAGAGAA
G-TGATAGATGTCTTCATTCCCAAACCATTCAGGGACTTT-GCCTTTCTTACATT-GCA-
--GATGATGAGC---------------TTGTGCAGTCTCTTTGTG--GAGAGGACTTGAT
TATTAAGGGAATCAGCATACATA--TATCCAACGC-AAGTGTAAGCAC------AATATC
AGTAGAC------------AGAAA--GAGGTGGAAGA-----TTTGGTGGTAATCCA--G
GTATCTTTGGGAATCAGAG-AGGTTTGGTAACTGTAGT-GGGAGTGGAGCAGA-------
--------CCTGAGAAACAACCAATGTAG-AACATGGAGGG-----TGGAATGAACT---
------------------------------------------------------------
------------------------------------------------------------
------------------------------------------------------------
------------------------------------------------------------
------------------------------------------------------------
------------------------------------------------------------
------------------------------------------------------------
-----------------
>Pongo:abelii_Orangutan_ENSPPYG00000001894_TARDPB_Chr1
ATGTCTGAATATATTCGGGTAACCGAAGATGAGAACGA-TGAGCCCATTGAAATACCATC
GGA----AGACGAT-GGGACGGTCCTGCTGTCCACGGTTACAGCCCAGTTTCCAGGGGCG
TGTGGGCTTCGCTACAGGAATCCAGTGTCTCAGTGTA-------TGAGAGGTGTCCGGCT
G--GTAGAAGGAATTCTGCATGCCCCCGATGCTGGCTGGGGAAATCTGGTGTATGTTGTC
AACTATCCGAAAGATAACAAAAGAAAAATGGATGAGACAGATGCTTCATCAGCAGTGAAA
GTGAAA-------AGAGCAGTCCAGAAAACATCCGATTTAATAGTGTTGGG---------
------------------------TCTCCCATGGAAAACAACTGAACAGGACCTGAAAGA
GTATTTTAGTACCTTTGGAGAAGTTCTTATGGT---GCAGGTCAAGAAAGATCTTAAGAC
TGGT---------CATTCAAA-GGGGTTTGGCTTTGTTCGTTTTACGGAATATGAAA-CA
CAAGTGAAAGTAATGTCACAGCGACATATGATAGATGGACGATGGTGTGACTGTAAACTT
CCTAATT-CT-AAGCAAAGCCAAGATGAGCCTTTGAGAAGCAGAAAAGTGTTTGTGGGGC
GCTGTACAGAGGACATGACTGAGGATGAGCTGCGGGA-GTTCTTCTCTCAGTACGGGGAT
G-TGATGGATGTCTTCATCCCCAAGCCATTCAGGGCCTTT-GCCTTTGTTACATTTGCA-
--GATGATCAGA---------------TTGCGCAGTCTCTTTGTG--GAGAGGACTTGAT
CATTAAAGGAATCAGCGTTCATA--TATCCAATGCCGAACCTAAGCAC------AATAGC
AATAGACAGTT--------AGAAA--GAAGTGGAAGA-----TTTGGTGGTAATCCA--G
GTGGCTTTGGGAATCAGGGTGGATTTGGTAATAGCAGA-GGGGGTGGAGCTGG-------
--------TTTGGGAAACAATCAAGGTAGTAATATGGGTGG-----TGGGATGAACTTCG
GTGCGTTCAGCATTAATCCAGCGATGATGGCTGCCGC------------CCAGGCAGCAC
TACAGAGTAGTTGGGGTATGATGGGCATGTTAGCCAGCCAGCAGAACCAGTCAGGCC---
-----CATCGGGTAATAACCAAAACCAAGGCAACATGCAGAGGGAGCCAAACCAGGCCTT
CGGTTCTGGAAATAACTC------------------------------------------
------------------------------------------------------------
TTATAGTGGTTCTAATTCTGGTGCAGCAATT--GGTTGGGGATCAGCAT-CAAATGCAGG
ATCGGG-----CAGTGGTTTTAATGGAGGCTTTGGCTCAAGCAT-GGATTCTAAGTCTT-
CTGGCTGGGGAATGTAG
>Pongo:abelii_Orangutan_Chr13_Retrocopia
ATGTCTGAATATATTCGGGT-ACTGAAGATGAGAAGGA-TGAGCCCATTGAAATACTATC
GAA----AGACGAT-GGGACAGTGCTGCTGTCTATGGTTACAGCCCAGTTTCCAGGGGCG
TGTGG-CTTTGCTACAGGAATCCAGTGTCTCAATGTA-------TGAGAGGTGTCCGGCT
G--GTAGAAGGAATTCTTCATGCCCCCGATGCTGGCTGGGGAAATCTGGTGTATGTTGTC
AACTATCCCAAAGATAACAAAAGAAAAATGGATGAGATAGATGCTTCATCAGCAGTGAAA
GTGAAA-------AGAGCAGTCCAGAAAACATCCGATTTAGTAGTGTTGGG---------
------------------------TCTCACATGGAAAACAACTGAGCAGGACCTGAAAGA
ATATTTTAGTACCTTTGGAGAAGTTCTTATGGT---GCAGGTCAAGAAAGATAGTAAGAC
TGGT---------CATTCAAA-GAGGCTTGGCTTCATTTGTTTTATGGAAGATGAAA-CA
CAGGTGAAAGTAATGTCACAGCTACATATGATAGATGGACGGTGGTGTGACTGTAAACTT
CCCAATT-CT-AAGCAAAGCCCAGATAAGCCTTTGAGAAGCATAAAAGTATCTGTGGGGC
ACTGAACAGAGGACATGACTGCAGATGAGCTGCAGCA-GTTCTTCTGTCAGTACAGGGAA
G-TGGTGGATGTCTTCATCCTCAAGCCATTCAGGGCGTTT-GCCTTTGTTACATTTGCA-
--GATGATCAGG---------------TTGCACAGTCTTTTTGTG--GAGAGGGCTTGAT
CATTAAAGGAATCAGCATTCATA--TATCCAATGCTGAACCTAAGCAC------AATAGC
AATAGAC------------AGAAA--GAAGTGGAAGA-----TTTGGTGGTAATCCA--G
GTGGCTTTGGGAATCAGGGTGAATTTGGTAATAGTAAA-GGGGGTGGAGCTGG-------
--------TTTGGGAAACAATCAAGGTAGTAATATGGGTGG-----TGGGATAAACTTTG
GTGCATTCAGCATTAATCCAACCATGATGGCTGCAGC------------CCAGGCAGTGC
TACAAAGCAGTTGGGGTGTGATAGGCATGTTAGCCAGCCAGCAGAGACAGTGAGGCC---
-----CATCAGGTAATAACCAAAGCCAAGGCAACATGCAGAGGGAGCCAAACCAGGCCTT
CGGTTCTGGAAATAACTC------------------------------------------
------------------------------------------------------------
CTATAGTGGTTCTAATTCTGGTGCAGCAATT--GGTTGGGGATCAGCAT-CAAATGCAGG
GTTGGG-----CAGTGGTTTTAATGGAGGCTTTGGCTCAAGCAT-GGATTCTAAGTCTT-
CTGGCTGGGGAATGTAG
>Pongo:abelii_Orangutan_Chr2b_Retrocopia_TM1a
------------------------------------------------------------
------------------------------------------------------------
-------TTTGCTACAGGAATCCAGTGTCTCAATGTA-------TGAGAGGTGTCCGGCT
G--GTAGAAAGAATTCTGCATGCCCCCGATGCTGGCTGGAGACATCTGGTGCATATTGTC
AACTATCCGAAAGATAACAAAAGAAAAATGGGTGAGACGGATGCTTCATCAGCAGTGAAA
GTGAAA-------AGAACAGTCC-----------GATTTAATAGTGTTGGG---------
------------------------TCTCCCATGGAAAACAACTGAACAGTACCTGAAAGA
GTATTGTAGTGCTTTTGGAGAAGTTCTTATGGT---GCA---------------------
------------------------------------------------------------
------------------------------------------------------------
-----------G--CAAAGCCAAGATGAGCCTTTGAGAAGCAGAAAAGTGTTTGTGGGGC
GCTCTACAGAGGACATGACTGAGGATGAGCTGTGGGA-GTTCTTCTCTGAGTATGGGGAT
G-TGATGGACGTCTTCATCCCCAAGCCGTTCAGGGCCTTTGGCCTTTGTTCCATTTGCA-
--GATGATCAGA---------------TTGTGCAGTCTTTTTGTG--GAGAGGACTTG--
-ATTAAAGGAATCAGCGTTCATA--TATCCAATGCCGAACCCAAGCAC------AATAGC
AATAGAC------------AGAAA--GAAGTGGAAGA----TTTTGGTGATAATCCA--G
GTGGCTTTGGGAATCAGGGTGGATTTGGTAATAGTAGA-GGGGGTGGAGCTGG-------
--------TTTGGGAAACAATCAAGGTAGTAATATGGGTGG-----TGGGATAAACTTTG
GTGCATTCAACATTAATCCAGGCATTATGGCTGCCCC------------CCAGGCAGCAC
CACAGAGCAGTTGGTGTACGATGGGCGTGTTAGCCAGCCAGC-GAACCGGCCAGGCC---
-----CATCGGATAATAACCAAAGCCAAGGCAACATGCAGAGGGAGCCAAACCAGGCCTT
CGGTTCTGGAAATAACTC------------------------------------------
------------------------------------------------------------
TTATAGTGATTCTAATTTTGGTGCAGCAATT--GGTTGGGGATCAGGAT-CAAATGCAGG
GTTGGG-----CAGTGGTTTTAATGGCGGCTTTGGCTCAAGCAT-GGATTCTAAGTCTT-
CTGGCTGGGGAACGTAG
>Pongo:abelii_Orangutan_Chr2b_Retrocopia_TM2b
ATGTCTGAATATATTCGGGTAACCGAAGATGAGAACGA-TGAGCCCATTGAAATACCATC
GGA----AGACGAT-GGGAAGGTGCTGCTGTCCACGGTCACAGCCCAGTTTCCAGGGGCG
TGTGGGCTTCGCTACAGGAATCCAGTGTCTCAATGTA-------TGAGAGGTGTCCGGCT
G--GTAGAAGGAATTCTGCATGCCCCCGATGCTGGCTGGAGAAATCTGGTGCATATTGTC
AACTATCCGAAAGATAACAAAAGAAAAATGGGTGAGACGGATGCTTCATCAGCAGTGAAA
GTGAAA-------AGAACAGTCC-----------GATTTAATAGTGTTGGG---------
------------------------TCTCCCGTGGAAAACAACTGAACAGTACCTGAAAGA
GTATTGTAGTGCTTTTGGAGAAGTTCTTATGGT---GCA---------------------
------------------------------------------------------------
------------------------------------------------------------
--------------CAAAGCCAAGATGAGCCTTTGAGAAGCAGAAAAGTGTTTGTGGGGC
GCTCTACAGAGGACATGACTGAGGATGAGCTGTGGGA-GTTCTTCTCTGAGTATGGGGAT
G-TGATGGACGTCTTCATCCCCAAGCCGTTCAGGGCCTTTGGCCTTTGTTCCATTTGCA-
--GATGATCAGA---------------TTGTGCAGTGTCTTTGTG--GAGAGGACTTG--
-ATTAAAGGAATCAGCGTTCATA--TATCCAATGCCGAACCCAAGCAC------AATAGC
AATAGAC------------AGAAA--GAAGTGGAAGA----TTTTGGTGATAATCCA--G
GTGGCTTTGGGAATCAGGGTGGATTTGGTAATAGTAGA-GGGGGTGGAGCTGG-------
--------TTTGGGAAACAATCAAGGTAGTAATATGGGTGG-----TGGGATAAACTTTG
GTGCATTCAACATTAATCCAGGCATTATGGCTGCCCC------------CCAGGCAGCAC
CACAGAGCAGTTGGTGTACGATGGGCGTGTTAGCCAGCCAGC-GAACCGGCCAGGCC---
-----CATCGGATAATAACCAAAGCCAAGGCAACATGCAGAGGGAGCCAAACCAGGCCTT
CGGTTCTGGAAATAACTC------------------------------------------
------------------------------------------------------------
TTATAGTGATTCTAATTTTGGTGCAGCAATT--GGTTGGGGATCAGGAT-CAAATGCAGG
GTTGGG-----CAGTGGTTTTAATGGCGGCTTTGGCTCAAGCAT-GGATTCTAAGTCTT-
CTGGCTGGGGAACGTAG
>Pongo:abelii_Orangutan_Chr20_retrocopia
ATGTCTGAATACACTAGGGTAAGTGAAGATGAGAATAA-GGAGCTTGCTGAAATATCATC
AGA----AGACAAT-GGGGTGGTGCTGCTGTCCACAGTTACAGCCCAGTTTCTAGGGGCA
TGTGGACTTCACTACAAGAATCCAGTGTCTCAATGTA-------TGAGAGGTATCCGGCT
G--GTAAAAGGAATTCCGCATG-CCCTGATGCTGACTGTGGAAATCTGGTACATGTTGTC
AACTGTCCCAAAGATAACAAAAGAAAAATGGGTGAGACGG------------CAGTGAAA
GTGA---------AGAGCAGTCCAGAAAATATCTTATTTAATAGCGTTGAT-AATTAGTG
AGTTTTTGCTCTCAGTTTGTTTTTCCTCCTACAGAAA---------CAGGATCTGAAAGA
ATATTTTAGTACCTTTGGAGAAGT------------CCAAGTCAAGATAGATATTAAAAC
TGG-------------TCAAA-GGGGTTTGGCTTTGTTCGTTTTATGGGGTATGAAA-CA
CACGTGAAAGTAATGTCACAGTGACATATGATAGATGGATGATGGTATGACTGTAAATTT
CCCAACC-CT-AAGCAAAGCCCAGATGAGCCTTTGAAAAGCAGAAAAGTGTTTGTGGGGC
GCTGTGCAGAGGACATGACTGCAGATGAGCTATGGCA-GTTTTTCTGTCAGTACAAAGAA
G-TGGTGGATGTCTTCAATCCCAAGCCATTCAGGGTCTTT-GCCTTTGTTACATTTGCA-
--GTTGATCAGA---------------TTGCCCAATCTCTTTGTG--GAGAGGACTTGAT
CATTAAAGGACTCAGCACACATA--TATCCAGTGCCAAACCTAATCAC----ACAACAGC
AATAGAT------------AGAAA--GAAGTGGAAGA-----------------------
-----TTTGGGAATCTGAGTGGATTTGGTAACAGTAGA--GGGGTGGATCTGG-------
--------CTTGGAAAACAATCAAGGTACCAATATAGGTGG-----TAG-ATGAACTTTG
GTGTGCTCAGCATTAATCCAGCCATGATTAATGCTGCAGAGCAGTTGGGGTAGGCAGCGC
TGCAGAGCAGTTGGAGTAGGATGAGCATGTTAGCCAGCCAGCAGAACCAGTCAGGCC---
-----CATCAGGTAATGACCAAAGTCAAGACAACATGCAAAGGGAGCCAAACCAGGTCTT
TGGTTCTAGAAATAACTC------------------------------------------
------------------------------------------------------------
TTACAGTGGTTCTAATTCTGGTGCAGCAATT--AGTTGGGAATCAGCAT-CAAATGCAGG
ATCAGG-----CAATGGTTTTAATGGAAGCTTTGGCTCAAGCAT-GGATTCTAAATCTT-
CTGGCTGGGAAATGTAG
>Pongo:abelii_Orangutan_Chr6_Retrocopia
ATATCTGCATGTATTCAGGTAACCAGAGTTGAGAATTA-TGAGTCCATTGAAATACCATC
AGA----AGATGAT-GGAACGGTGCTGCTGCCCATGGTTACAGTCCAGTTTCCAGGGGCA
TGTGGGCTCCCCTACAGGATTCCCGTGTCTCA-GGTC-------TTAGGAGTCTGT-GCT
G--GTAGAAGGAATTCTGCATGCCCCCAATGCTGGCTGGGGAAATTTGGTATACGTTGTC
AACTATTCTGTAGATAACTACAGAAAAAGGGAAAAGACAGATACTTCATTAGCCATAAAA
GTGAAA-------AGAGCAGTCCAGAAAACATCTGCTTTAGCAGTGTTGGG---------
------------------------TCTCCCATGGAAAACAACTGAACAGGATCTGAAAGA
ATATTTCAGTACCTTTGGAGAAATTCTTATGGT---TCAGGTCAAGAAGGATGTTAGAAC
TGGC---------TGTTCAAA-GGGGTTTGGCTTTGTTCATTTTATAAAATATGAAA-CC
TAGGTGAAAG-AATGTCACAGCAACATAAGACAGATAGAGGATAGTGTGACTGTACACTT
CCTAACT-CT-AAGCAAACCCTGAATGAGACTTTGAGAAGCAAAAAGATGTTTGTGGGGT
GTTGTACAGAGAACATGAATTCTGATAAGCTGCAGCA-GTTCTTTTGTCATTGCAGAGAA
G-TGATACATGTCTTCATTTCCAAACCATTCAGGGACTTT-GCCTTTCTTACATT-GCA-
--GATGATTAGC---------------TTGCCCAGTCTCTTTGTG--GAGAGGACTTGAT
TATTAAGGGAATCAGCATACATA--TATCCAATGC-AAGTGTAAGCAC------AATAGC
AATAGAG------------AGAAA--GAGGTGGAAGA-----TTTGGTGGTAATCCA--G
GTAGCTTTGGGAATCAGAATGGATTTGGTAACTGTAGT-GGGAGTGGAGCAGA-------
--------CCTGAGAAACAATCAAGGTAG-AACATGGAGGG-----TGGAATGAACT---
------------------------------------------------------------
------------------------------------------------------------
------------------------------------------------------------
------------------------------------------------------------
------------------------------------------------------------
------------------------------------------------------------
------------------------------------------------------------
-----------------
>Macaca:nemestrina_Pig-tailed:macaque_ENSMNEG00000030163_KQ008839.1_TARDBP
ATGTCTGAATATATTCGGGTAACCGAAGATGAGAACGA-TGAGCCCATTGAAATACCATC
GGA----AGACGAT-GGGACGGTGCTGCTGTCCACGGTCACAGCCCAGTTTCCAGGGGCG
TGTGGGCTTCGCTACAGGAATCCAGTGTCTCAATGTA-------TGAGAGGTGTCCGACT
G--GTAGAAGGAATTCTGCATGCCCCCGATGCTGGCTGGGGAAATCTGGTTTATGTTGTC
AACTATCCGAAAGATAACAAAAGAAAAATGGATGAGACAGATGCTTCATCAGCAGTGAAA
GTGAAA-------AGAGCAGTCCAGAAAACATCCGATTTAATAGTGTTGGG---------
------------------------TCTCCCATGGAAAACAACTGAACAGGACCTGAAAGA
GTATTTTAGTACCTTTGGAGAAGTTCTTATGGT---GCAGGTCAAGAAAGATCTTAAGAC
TGGT---------CATTCAAA-GGGGTTTGGCTTTGTTCGTTTTACGGAATATGAAA-CA
CAGGTGAAAGTAATGTCACAGCGACATATGATAGATGGACGATGGTGTGACTGTAAACTT
CCTAATT-CT-AAGCAAAGCCAAGATGAGCCTTTGAGAAGCAGAAAAGTGTTTGTGGGGC
GCTGTACAGAGGACATGACTGAGGATGAGCTGCGGGA-GTTCTTCTCTCAGTACGGGGAT
G-TGATGGATGTCTTCATCCCCAAGCCGTTCAGGGCCTTT-GCCTTTGTTACATTTGCA-
--GATGATCAGA---------------TTGCGCAGTCTCTTTGTG--GAGAGGACTTGAT
CATTAAAGGAATCAGCGTTCATA--TATCCAATGCCGAACCTAAGCAC------AATAGC
AATAGACAGTT--------AGAAA--GAAGTGGAAGA-----TTTGGTGGTAATCCA--G
GTGGCTTTGGGAATCAGGGTGGATTTGGTAATAGCAGA-GGGGGTGGAGCTGG-------
--------TTTGGGAAACAATCAAGGTAGTAATATGGGTGG-----TGGGATGAACTTTG
GTGCATTCAGCATTAATCCAGCCATGATGGCTGCTGC------------CCAGGCAGCAC
TACAGAGCAGTTGGGGTATGATGGGCATGTTAGCCAGCCAGCAGAACCAGTCAGGCC---
-----CATCGGGTAATAACCAAAGCCAAGGCAACATGCAGAGGGAGCCAAACCAGGCCTT
CGGTTCTGGAAATAACTC------------------------------------------
------------------------------------------------------------
TTATAGTGGTTCTAATTCTGGTGCAGCAATT--GGTTGGGGATCAGCAT-CAAATGCAGG
GTCGGG-----CAGTGGTTTTAATGGAGGCTTTGGCTCAAGCAT-GGATTCTAAGTCTT-
CTGGCTGGGGAATGTAG
>Macaca:nemestrina_Pig-tailed:macaque_KQ004896.1_Retrocopia
ATATCTGAATATATTCGGGTAACCAAAGATGAGAACGGTTGAGCCCGTTGAAATACCATT
GGA----AGACGAT-GGGACAGTGCTGCTGTCCACGGTTACAGCCCACTTTCCAGGGGCA
TGTGGGCTTTGCGACAGGAATCCAGTGTCTCAATGTA-------TGAGAGGTGTCCGGCT
G--GTGGAAGGAATTCTTCATGCCCCCGATGCTGGCTGGGGAAATCTGGTGTATGTTGTC
AACTATCCTAAAGATAACAAAAGAAACATGGATGAGACAGATGCTTCATCAGTAGTGAAC
GTGAAA-------AGAGCAGTCCAGAAAACATCCGATTTAATAGTGTTGGG---------
------------------------TCTGCCATGGACAACAACTGAGCAGGACCTGGAAGA
ATATTTTAGTGCCTTTGGAGAAGCTCTTATGGT---GCAGATCAAGAAAGATACTAAGAC
TGGT---------CATTCAAA-GGGGTTTGGCTTCGTTTGTTTTATGGCATATGAAA-CA
CAGGTGAAAGTAATGTCACAGCAGCATATGATAGATGAACAATGGTGTGACCATAAGCTT
CCCAATT-CT-AAGCAAAGCCCAGATAAGCCTTTGAGAAGCAGAAAAGTGTTTGTGGGGC
ACTGAACAGAGGACATGAATGAGGATGAGCTGTGGCA-G---TTCTGTCAGTACGGGGAA
G-TGGTGGATGTCTTCATCCTCAAGCCGTTCAGGGTCTTT-GCCTGTGTTACATTTGCA-
--GATGATCAGG---------------TGCTACCGTCTTTGTGTG--GAGAGGACTT-AT
CATTAAAGGAATCAGCATTCATA--TATCCTATGCTGAACCTAAGCAC------AATAGT
AATAGAA------------AGAAA--GAAGTGGAAGA-----TTTGGCGGTAATCCA--G
GTGGCTTTGGGAATC-GGGTGGATTTTGTAATAGTAGA-GGGGGTGGAGCTGG-------
--------TTTGGGAAACAATCAAGGTAGTAATATCGGTGG-----TGGGATAAACTTTG
GTGCATTCAGCGTTAATCCAACCATGATGGCTGCAGC------------CCAGGCAGTGC
TACAGAGCAGTTGGGGTATGATGGGCATGTTAGCCAGCCAGCAGAACGAGTCACGCC---
-----CATCGGGTAATAACCAAAGCCAAAGCAACATGCAGAGGGAGCCAAACCAGGCCTT
CGGTTCTGGAAATAACTC------------------------------------------
------------------------------------------------------------
TTATAGTGGTTCTAATTCTGGTGCAGCAATT--GGTTGGGGATCAGCAT-CAAATGCAGC
ATCGGG-----CAGTGGTTTTAATGGAGGCTTTGGCTCAAGCAT-GGATTCTAAGTCTT-
CTGGCTGGGGATTGTAG
>Macaca:nemestrina_Pig-tailed:macaque_KQ008994.1_Retrocopia
GTGTCTGAATATATTCAGGTAACCGAAGATGAGAACGA-TGAGCCCATTGAAATATCATC
GCA----AGACGATGGGGACGGTGCTGCTGTCCACGCTTATGGCACAGTTTCCAGGGGCG
TGTGGGCTTCGCTACAGAAATCCAGCGTCTCAATGTA-------TGAGAGGTGTACGGCT
G--GTAGAAGGAATTCTGCCTGCCCCCGATGCTGGCTGGGGAAATCTGGTGTATGTTGTC
AACTATCCGAAAGATAACAAAAGAAAAATGGATGAGACAGATGCTTCATGAGCAGTGAAA
GTGAAA-------AGAGTAGTCTAGAAAACATCCGATTTAACAGTGTTGGG---------
------------------------TCTCCCGTGGGGAACAACTGAACAGGGCCTGAAAGA
GTATTGCAGTACCTTTGGAGAAGCTCTTACGGT---GC----------------------
------------------------------------------------------------
------------------------------------------------------------
-----------A--CAAAGCCAAGATGAGCCTTTGAGAAGCAGCAAAGTGTGTGTGGGGT
GCTGTGCAGAGGACATGACTGAGGATGAGCTGCGGGA-GTTCTTCTCTCAGTGCGGGGAT
G-TGATGGATGTCTTCATCCCCGAGACATTCAGGGCCTTT-GCCTTTGTTACATTTGCA-
--GATGGTCAGA---------------TGGCGCAGTCTCTTTGTG--GAGAGGACTTGAT
GATTAAAGGCATCAGCGTTCATATGTATCCAATGCCGAACCTAAGCAC------AATAGC
AAT----------------AGAAA--GAAGTGAAAGA-----TTTGGTTGTAATCCA--G
GTGGCTTTGGGAATCAGGGTGCATTTGGTAACAGTAGA-GGGGGTGGAGCTGG-------
--------TTTGGGAAACAATCAAGGTAGTAATACGGGTGG-----TGGGAAAAACTTTG
GTGCACTCAGCATTAATCCAGTCATGATGGCTGCCGC------------CCAGGCAGCGC
TACAGAGCAGTTGGTGTATGATGGGCATGTTAGCCAGTCAGCAGAACCAGTCAGGCC---
-----CATCGGGTAAGAACCAAAGCCAAGGCAACATGCAGAGGGAGCCAAACCAGGCGTT
TGGTTCTCGAAATAACTC------------------------------------------
------------------------------------------------------------
TTAGAGTGGTTCTAATTTTGGTGCGGCAATT--GGCTGGGGATCAGCAT-CAAATGCAGG
GTTGGG-----CAGTGGTTTTAATGGAGGCTTTGGCTCAAGCAT-GGATTCTAAGTCTT-
CCGGCTGGGGAATGTAG
>Macaca:nemestrina_Pig-tailed:macaque_KQ009380.1_Retrocopia
ATGTCTGAATAGATTCAGGTAACCGAAGATGAGAACAA-TTAGCCCATTTAAATACCACC
AAA----AAACAAT-GGGACGGCGCTGCTGTCCATGATTACGGC-------CAAGGGGCT
CGCAGGCTTTGCTACAGGAATCCAGTGTCTCAGTGTA-------TGAGAGGTTTCCGGCT
G--GTAGAAGGAATTCTGCATG-CCCCGATGCTGGCTGGGGAAATCTGGTATATGTTTTC
AACTATCCCAAAGACAACAGAAGCAAAATGGATGAGACAGATGCTTCATCAGCAGTGAAA
GTGAAA----------------------------------A--GTGCTCTA---------
------------------------TCTCCCATGGAAAACAACTGAACAGGATCTGAAAAA
ACATTTTAGTACCTTTG----AGTTCTTACGGT---GCAGGTCTAAAAAGATATTAAGAC
TGGT---------CATTCAGA-GGGGTTTG-CTTTGTTCATTCTGTGGAATATGAAA-CA
CAGGTGAAAGTAATGTCACAGCGACATATAGTAGATGGACAATGGTGTGACTGTAAACTT
TCTAATT-CT-AAGCAAAGCCCAGATGAAACTTTGAGAAGCAGAAAAGTGTTTTGGGGGC
A--GTACAGAGAACATGACTGTGGATGAGCTGTCGCA-GTTCTTCTGTGAGTACGGGGAA
G-TGGT-AATGTCTTCATCTCCAAGCCATTCAGGGCCTTT-ACCTTTGTTACATTTGCA-
--GATGATCAGATTGCTCAATCTCT--TTGCACAATCTCTTTGTG--GAGAGGACTTGAT
CATTAAAGGAATCAGCATTCAAA--TACCCAATGCCAAACCTAAGCAC------AATAGC
AATAGAC------------AGAAA--GAAGTGGAAGA-----TTTGGTGGTAATCCA--G
GTGGCTTTGGGAATCAGGGTGGATTTGGTAATAGTAGA-GGGGGTGGAGCTAG-------
--------TTTGCAAAACAACCAAAGTAGTAATATGGGTGG-----TGGGATAAACTTTG
GTGAGTTCAGCATTAATTCAGCCGTGATGGCTGCAGC------------CCAGGCAGCGC
TACACAGCAGTTGGGGTATCATGGGCATGTTAGCCAGCCGGCAGAACCAGCCAGGCC---
-----CATTGGGTAATAACCAAAGCCAAGGCAACACGCAGAGGGAGTCAAATCAGGCCTT
CAATTCTGGAAATAACTC------------------------------------------
------------------------------------------------------------
TTATAGTGGTTCTAATTCTGGGGCAGCAATT--GGTTGGGGATCAGCAT-CAAATGCAGG
GTGGGG-----CAGTGGTTTTAATGGAGGCTTTGGCTCAAGCAT-GGGTTCTAAGTCTT-
CTGGCTGAGGAATGTA-
>Macaca:nemestrina_Pig-tailed:macaque_KQ009337.1_Retrocopia
ATGTTTGAATACACTTGGGTAAGTGAAGATGAGAATAA-GGAGCTCATGGAAATATCATC
AGA----ATACAAT-GGGGTAGTGCTGCTGTCCACAGTTACAGCCCAGTTTCCAGGGGCA
CGTGAGCTCCACCACAAGA-TCCAGTGTCTCAATGTA-------TGAAAGGTATCCTGCT
G--GTAGAAGGAATTCTGCATGCCCCTGATGCTGACAGTGGAAATCTGGTATATGTTGTC
AACTGTCCCAAAGATAACAAAAGAAAAATGGGTTAGACAG------------CAGTGAAA
GTGA---------AGAGCAGTCCAGAAAATATCTTACTTAATAGTACTGGT-AATTAGTG
AGTTTGTGCTCTGAGTTTGTTTTTCCTCCTATGGAGA---------CAGAATCTGAAAGA
ATATTTTAGTACCTTTGGAGAAGT------------CCAGGTAAAGATAGATATTAAAAC
TGG-------------TCAAA-GGGGTTTGGCTTTATTCTTTTTATGGAGTATGAAA-CA
CACGTGAAAGTAATGCCACAGTGACATATGATAGATGGATGATGGTATGAC--TAAATTT
CCCAACT-CT-AAGCAAACCCCAGATGAGCCTTTGAGAAGCAGAAAAGTGTTTGTGGGGT
GCTGTACAGAGGACATGACTGCAGTTGAGCTATGGCAGGTTTTTCTGTCAGTACAAAGAA
G-TGGTAGATGTCTTCATCCCCAAGCCATTCAGGGCCTTT-GCCTTTGTTACATTTGCA-
--GATGATCAGA---------------TTGCCCAATCTCCTTGTA--GAGAGGACTTGAT
CATTAAAGGACTCAGCATACACA--TATCCAATGCCAAGCCTAATCAT----ACAATAGC
A----AT------------AGAAA--GAAGTGGAAGA-----------------------
-----TTTGGGAATATGAGTGGATTTGGTAATAGTAGA--GGGGTGCATCTGG-------
--------CTTGGAAAACAACCAAGATACTAATATAGGTGG-----TAG-ATGAACTTTG
GTGTGCTCAGCATTAATCCAGTCATGATG-----------------------------GC
TACAGAGCAGTTGGGGTACAATGAGCATGTTAGCCAGCCAGCAGAACCAGTCAGGCC---
-----CACCAAGTCATAACCAAACTAAAGGCAACATGCAGAGGGAGCCAAACCAGGTCTT
TGGGTCTAGAAATAACTC------------------------------------------
------------------------------------------------------------
TTACAGTGGTTCGAACTCTGGTGCAGCAATT--GGTTGGGAATCAGCAT-CAAATGCAGG
ATCAGG-----CAATGGTTTTAATGGAGGCTTTGGCTCAAGCAT-GGATTCTAAATCTT-
CTGGCTGGGAAATGTAG
>Macaca:nemestrina_Pig-tailed:macaque_KQ009194.1_Retrocopia
--------ATGTATTCAGGTAACCAGAGATAAGAATTA-TGAGCCCATTGAAATACCATC
GGA----AGACGAT-GGAACAGTGCTGCTGCCCACGGTTGCAGTTCAGTTTCCAGGGGCA
TGTGGGCTTCCCTACAGGATTCCAGTGTCCCAGGGTA-------TTAGGGGTGTCT-GCT
G--GTAGAAGGAATTCTGCATGCCCCCAATGCTGGCTGGGGAAATTTGATATATGTTGTC
AACTATTCTGTAGATAACTACAGAAAAAGGGATAAGACAGATATTTCATTAGCCATAAAA
GTGAAA-------AGAGCAGTCCCGAAAACATCTGCTTTAACAATG-TGGG---------
------------------------TTTCCCATGGAAAACAACTGAACAGGATCTGAAAGA
ATATTGCAGTACCTTCAGAGAAATTCTTATGGT---GTAGGTCAAGAAGGATCTCAGAAC
TGGC---------TATTCAAA-GGGATTTGGCTTTGTTCATTTTATAAAATATGAAA-CC
CAGGTGAAAG-AATGCCACAGCAACATAAGACAGATAGATGATGATGTGGCTGTACGCTT
CCTAATT-CT-AAGCAAACTCTGAATGAGATTTTGAGAAGCAAAAATATGTTTGTTAGGT
GTTGTACAGAGAAGATGAATTCTGATAAGCTTCAGCA-GTTCTTTTGTCATTGCAGAGAA
G-TGATAGATGTCTTCATTCCCAAACCACTCAGGAACTTT-GCCTTTCTTACATT-GCA-
--GATGATTAGC---------------TTGTGCAGTCTCTTTGTG--GAGAGGAGTTGAT
TATTAAGGGAATCAGCATACATA--TATCCAATGC-AAGTGTAAGCAC------AATATC
AGTAGAC------------AGAAACGACGATGGAAGGATGTTTTGGTCGGTAATCCATCG
GTATCTTTGGGAATC-----AGG-------------------------------------
------------------------------------------------------------
------------------------------------------------------------
------------------------------------------------------------
------------------------------------------------------------
------------------------------------------------------------
------------------------------------------------------------
------------------------------------------------------------
------------------------------------------------------------
-----------------
>Cercocebus:atys_Sooty:mangabey_ENSCATG00000031367_KQ012586.1_TARDBP
ATGTCTGAATATATTCGGGTAACCGAAGATGAGAACGA-TGAGCCCATTGAAATACCATC
GGA----AGACGAT-GGGACGGTGCTGCTGTCCACGGTCACAGCCCAGTTTCCAGGGGCG
TGTGGGCTTCGCTACAGGAATCCAGTGTCTCAATGTA-------TGAGAGGTGTCCGACT
G--GTAGAAGGAATTCTGCATGCCCCCGATGCTGGCTGGGGAAATCTGGTGTATGTTGTC
AACTATCCGAAAGATAACAAAAGAAAAATGGATGAGACAGATGCTTCATCAGCAGTGAAA
GTGAAA-------AGAGCAGTCCAGAAAACATCCGATTTAATAGTGTTGGG---------
------------------------TCTCCCATGGAAAACAACTGAACAGGACCTGAAAGA
GTATTTTAGTACCTTTGGAGAAGTTCTTATGGT---GCAGGTCAAGAAAGATCTTAAGAC
TGGT---------CATTCAAA-GGGGTTTGGCTTTGTTCGTTTTACGGAATATGAAA-CA
CAGGTGAAAGTAATGTCACAGCGACATATGATAGATGGACGATGGTGTGACTGTAAACTT
CCTAATT-CT-AAGCCAAGCCAAGATGGACCTTTGAGAAGCAGAAAAGT-----------
----------GGACATGACTGAGGATGAGC-GCGGGA-GTTCTTCTCTCAGTATG--GAT
G-TGATGGATGTCTTCATCCCCAAGCCGTTCAGGGCCTTT-GCCTTTGTTACATTTGCA-
--GATGATCAGA---------------TTGCGCAGTCTCTTTGTG--GAGAGGACTTGAT
CATTAAAGGAATCAGCGTTCATA--TATCCAATGCCGAACCTAAGCAC------AATAGC
AATAGACAGTT--------AGAAA--GAAGTGGAAGA-----TTTGGTGGTAATCCA--G
GTGGCTTTGGGAATCAGGGTGGATTTGGTAATAGCAGA-GGGGGTGGAGCTGG-------
--------TTTGGGAAACAATCAAGGTAGTAATATGGGTGG-----TGGGATGAACTTTG
GTGCATTCAGCATTAATCCAGCCATGATGGCTGCTGC------------CCAGGCAGCGC
TACAGAGCAGTTGGGGTATGATGGGCATGTTAGCCAGCCAGCAGAACCAGTCAGGCC---
-----CATCGGGTAATAACCAAAGCCAAGGCAACATGCAGAGGGAGCCAAACCAGGCCTT
CGGTTCTGGAAATAACTC------------------------------------------
------------------------------------------------------------
TTATAGTGGTTCTAATTCTGGTGCAGCAATT--GGTTGGGGATCAGCAT-CAAATGCAGG
GTCGGG-----CAGTGGTTTTAATGGAGGCTTTGGCTCAAGCAT-GGATTCTAAGTCTT-
CTGGCTGGGGAATGTAG
>Cercocebus:atys_Sooty:mangabey_KQ009657.1_Retrocopia
ATGTCTGAATATATTCGGGTAACCAAAGATGAGAACGGTTGAGCCCATTGAAATATCATT
GGA----AGACGAT-GGGACAGTGCTGCTGTGCACGGTTACAGCCCAGTTTCCAGGGGCA
TGTGGGCTTCGCGACAGGAATCCAGTGTCTCAATGTA-------TGAGAGGTGTCCGGCT
A--GTGGAAGGAATTCTTCATGCCCCCGATGCTGGCTGGGGAAATCTGGTGTATGTTGTC
AACTATCCTAAAGATAACAAAAGAAACATGGATGAGACAGATGCTTCATCAGTAGTGAAC
GTGAAA-------AGAGCAGTCCAGAAAACATCCGATTTAATAGTGTTGGG---------
------------------------TCTCCCATGGACAACAACTGAGCAGGACCTGGAAGA
ATATTTTAGTACCTTTGGAGAAGCTCTTATGGT---GCAGATCAAGAAAGATACTAAGAC
TGGT---------CATTCAAA-GGGGTTTGGCTTCGTTTGTTTTATGGAATATGAAA-CA
CAGGTGAAAGTAACGTCACAGCAGCATATGATAGATGAACAATGGTGTGACCGTAAGCTT
CCCAATT-CT-AAGCAAAGCCCAGATAAGCCTTTGAGAAGCAGAAAAGTGTTTGTGGGGC
ACTGAACAGAGGACATGAATGAGGATGAGCTGTGGCA-G---TTCTGTCAGTACGGGGAA
G-TGGTGGATGTCTTCATCCTCAAGCCGTTCAGGA-----------TGTTACATTTGCA-
--GATGATCAGG---------------TGCTACCGTCTTTGTGTG--GAGAGGACTTGAT
CATTAAAGGAATCAGCATTCATA--TATCCTATGCTGAACCTAAGCAC------AATAGT
AATAGAA------------AGAAA--GAAGTGGAAGA-----TTTGGCGGTAATCCA--G
GTGGCTTTGGGAATC-GGGTGGATTTGGTAATAGTAGA-GGGGGTGGAGCTGG-------
--------TTTGGGAAACAATCAAGGTAGTAATATCGGTGG-----TGGGATAAACTTTG
GTGCATTCAGCGTTAATCCAACCATGATGGCTGCAGC------------CCAGGCAGTGC
TACAGAGCAGTTGGGGTATGATGGGCATGTTAGCCAGCCAGCAGAACCAGTCACGCC---
-----CATCGGGTAATAACCAAAGCCAAAGCAACATGCAGAGGGAGCCAAACCAGGCCTT
CGGTTCTGGAAATAACTC------------------------------------------
------------------------------------------------------------
TTATAGTGGTTCTAATTCTGGTGCAGCAATT--GGTTGGGGATCAGCAT-CAAATGCAGC
ATCGGG-----CAGTGGTTTTAATGGAGGCTTTGGCTCAAGCAT-GGATTCTAAGTCTT-
CTGGCTGGGGAATGTAG
>Cercocebus:atys_Sooty:mangabey_KQ009580.1_Retrocopia
ATGTCTGAATATATTCAGGTAACCGAAGATGAGAGCGA-TGAGCCCATTGAAATATCATC
GCAAGACAGACGATGGGGACGGTGCTGCTGTCCACGCTTATGGCACAGTTTCCAGGGGCG
TGTGGGCTTCGCTACAGAAATCCAGCGTCTCAATGTA-------TGAGAGGTGTACGGCT
G--GTAGAAGGAATTCTGCCTGCCCCCGATGCTGGCTGGGGAAATCTGGTGTATGTTGTC
AACTATCCGAAAGATAACAAAAGAAAAATGGATGAGACAGATGCTTCATGAGCAGTGAAA
GTGAAA-------AGAGTAGTCTAGAAAACATCCGATTTAACAGTGTTGGG---------
------------------------TCTCCCGTGGGGAACAACTGAACAGGGCCTGAAAGA
GTATTGCAGTACCGTTGGAGAAGCTCTTATGGT---GC----------------------
------------------------------------------------------------
------------------------------------------------------------
-----------A--CAAAGCCAAGATGAGCCTTTGAGAAGCAGAAAAGTGTTTGTGGGGT
GCGGTACAGAGGACATGACTGAGGATGAGCTGCGGGA-GTTCTTCTCTCAGTGTGGGGAT
G-TGATGGATGTCTTCATCCCCGAGACATTCAGGGCCTTT-GCGTTTGTTACATTTGCA-
--GATGGTCAGA---------------TGGCGCAGTCTCTTTGTG--GAGAGGACTTGAT
GATTAAAGGAATCAGCGTTCATATATATCCAATGCCGAACCTAAGCAC------AATAGC
AAT----------------AGAAA--GAAGTGAAAGA-----TTTGGTTGTAATCCA--G
GTGGCTTTGGGAATCAGGGTGCATTTGGTAACAGTAGA-GGGGGTGGAGCTGG-------
--------TTTGGGAAACAATCAAGGTAGTAATACGGGTGG-----TGGGATAAACTTTG
GTGCATTCCGCATTAATCCAGCCATGATGGCTGCCGC------------CCAGGCAGCGC
TACAGAGCAGTTGGTGTATGATGGGCATGTTAGCCAGTCAGCAGAACCAGTCAGGCC---
-----CATCGGATAAGAACCAAAGCCAAGGCAACATGCAGAGGCAGCCAAACCAGGCGTT
TGGTTCTCGAAATAACTC------------------------------------------
------------------------------------------------------------
TTAGAGTGGTTCTAATTTTGGTGCGGCAATT--GGCTGGGGATCAGCAT-CAAATGCAGG
GTTGGG-----CAGTGGTTTTAATGGAGGCTTTGGCTCAAGCAT-GGATTCTAAGTCTT-
CCGGCTGGGGAATGTAG
>Cercocebus:atys_Sooty:mangabey_KQ012852.1_Retrocopia
ATGTCTGAATAGATTCAGGTAACCGAAGATGAGAACAA-TTAGCCCATTTAAATACCACC
AGA----AAACAAT-GGGACGGCGCTGCTGTCCATGGTTACAGC-------CAAGGGGCT
CGCAGGCTTTGCTACGGGAATCCAGTGTCTCAGTGTA-------TGAGAGGTTTCCAGCT
G--GTAGAAGGAATTCTGCATG-CCCCGATGCTGGCTGGGGAAATCTGGTGTATGTTTTC
AACTATCCCAAAGACAACAGAAGCAAAATGGATGAGACAGATGCTTCATCAGCAGTGAAA
GTGAAA----------------------------------A--GTGCTGGA---------
------------------------TCTCCCATGGAAAACAACTGAACAGGATCTGAAAAA
ATATTTTAGTACCTTTGG---AGTTCTTACGGT---GCAGGTCTAAAAAGATATTAAGAC
TGGT---------CATTCAGA-GGGGTTTG-CTTTGTTCATTTTATGGAATATGAAA-CA
CAGGTGAAAGTAATGTCACAGTGACATATAGTAGATGGACAATGGTGTGACTGTAAACTT
CCTAATT-CT-AAGCAAAGCCCAGATGAAACTTTGAGAAGCAGAAAAGTGTTTTGGGGGC
A--GTACAGAGAACACGACTGTGGATGAGCTGTCGCA-GTTCTTCTGTCAGTACGGGGAA
G-TGGT-GATGTCTTCATCTCCAAGCCATTCAGGGCCTTT-ACTTTTGTTACATTTGCA-
--GATGATCAG------------------------TCTCTTTGTG--GAGAGGACTTGAT
CATTAAAGGAATCAGCATTCAAA--TACCCAATGCCAAACCTAAGCAC------AATAGC
AATAGAC------------AGAAA--GAAGTGGAAGA-----TTTGGTGGTAATCCA--G
GTGGCTTTGGGAATCAGGGTGGATTTGGTAATAGTAGA-GGGGGTGGAGCTGG-------
--------TTTGCAAAACAACCAAAGTAGTAATATGGGTGG-----TGGGATAAACTTTG
GTGAGTTCAGCATTAATTCAGCCATGATGGCTGCAGC------------CCAGGCAGCGC
TACACAGCAGTTGGGGTATCATGGGCATGTTAGCCAGCCGGCAGAACCAGCCAGGCC---
-----CATCAGGTAATAACCAAAGCCAAGGCAACACACAGAGGGAGCCAAATCAGGCCTT
CAATTCTGGAAATAACTC------------------------------------------
------------------------------------------------------------
TTATAGTGGTTCTAATTCTGGGGCAGCAATT--GGTTGGGGATCAGCAT-CAAATGCAGG
GTGGGG-----CAGTGGTTTTAATGGAGGCTTTGGCTCAAGCAT-GGATTCTAAGTCTT-
CTGGCTGAGGAAT----
>Cercocebus:atys_Sooty:mangabey_KQ012663.1_retrocopia
ATGTTTGAATACACTTGGGTAAGTGAAGACGAGAATAA-GGAGCTCATGGAAATATCATC
AGA----ATACAAT-GGGGTAGTGCTGCTGTCCACAGTTACAGCCCAGTTTCCAGGGGCA
CGTGAGCTCCACCACAAGAATCCAGTGTCTCAATGTA-------TGAAAGGTATCCTGCT
G--GTAGAAGGAATTCTGCATGCCCCTGATGCTGACAGTGGAAATCTGGTATATGTTGTC
AACTGTCCCAAAGATAACAAAAGAAAAATGGGTGAGACAG------------CAGTGAAA
GTGA---------AGAGCAGTCCAGAAAATATCTTGCTTAATAGTACTGGT-AATTAGTG
AGTTTGTGCTCTGAGTTTGCTTTTCCTCCTATGGAAA---------CAGAATCTGAAAGA
ATATTTTAGTACCTTTGGAGAAGT------------CCAGGTAAAGATAGATATTAAAAC
TGG-------------TCAAA-GGGGTTTGGCTTTATTCTTTTTACGGAGTATGAAA-CA
CACGTGAAAGTAATGCCATAGTGACATATGATAGATGGATGATGGTATGAC--TAAATTT
CCCAACT-CT-AAGCAAACCCCAGATGAGCCTTTGAGAAGCAGAAAAGTGTTTGTGGGGT
GCTGTACAGAGGACATGACTGCAGATGAGCTATGGCA-GTTTTTCTGTCAGTACAAAGAA
G-TGGTAGATGTCTTCATCCCCAAGCCATTCAGGGCCTTT-GCCTTTGTTACATTTGCA-
--GATGATCAGA---------------TTGCCCAATCTCCTTGTA--GAGAGGACTTGAT
CATTAAAGGACTCAGCATACACA--TATCCAATGCCAAGCCTAATCAT----ACAATAGC
A----AT------------AGAAA--GAAGTGGAAGA-----------------------
-----TTTGGGAATATGAGTGGATTTGGTAATAGTAGA--GGGGTGCATCTGG-------
--------CTTAGAAAACAACCAAGATACTAATATAGGTGG-----TAG-ATGAACTTTG
GTGTGCTCAGCATTAATCCAGTCATGATG-----------------------------GC
TACAGAGCAGTTGGGGTACAATGAGCATGTTAGCCAGCCAGCAGAACCAGTCAGGCC---
-----CACCAAGTCATAACCAAAGTAAAGGCAACATGCAGAGGGAGCCAAATCAGGTCTT
TGGGTCTAGAAATAACTC------------------------------------------
------------------------------------------------------------
TTACAGTGGTTCGAACTCTGGTGCAGCAATT--GGTTGGGAATCAGCAT-CAAATGCAAG
ATCAGG-----CAATGGTTTTAATGGAGGCTTTGGCTCAAGCAT-GGATTCTAAATCTT-
CTGGCTGGGAAATGTAG
>Cercocebus:atys_Sooty:mangabey_KQ009831.1_retrocopia
ATATGTACATGTATTCAGGTAACCAGAGATGAGAATTA-TGAGCCCATTGAAATACCATC
AGA----AGACGAT-GGAACAGTGCTGCTGCCCACGGTTGCAGTTCAGTTTACAGGGGCA
TGTGGGCTTCCCTACAGGATTCCAGTGTCCCAGGGTA-------TTAGGGGTGTCT-GCT
G--GTAGAAGGAATAATGCATGCCCCCAATGCTGGCTGGGGAAATTTGATATATGTTGTC
AACTATTCTGTAGATAACTACAGAAAAAGGGATAAGACAGATATTTCATTAGCCATAAAA
GTGAAA-------AGAGCAGTCCCGAAAACATCTGCTTTAACAGTGTTGGG---------
------------------------TCTCCCATGGAAAACAACTGAACAGGATCTGAAAGA
ATATTGCAGTACCTTCAGAGAAATTCTAATGGT---GCAGGTCAAGAAAGATGTCAGAAC
CAGC---------TATTCAAA-GGGACTTGGCTTTGTTCATTTTATAAAATGTGAAA-CC
CAGGCGAAAG-AATGTCACAGCAACATAAGACAGATAGATGATGGTGTGGCTGTACGCTT
CCTAATT-CT-AAGCAAACCCTGAATGACA-TTTGAGAAGCAAAAATATGTTTGTTAGGT
GTTGTACAGAGAAGATGAATTCTGATAAGCTTCAGCA-GTTCTTTTGTCATTGCAGAGAA
G-TGATAGATGTCTTCATTCCCAAACCATTCAGGGACTTT-GCCTTTCTTACATT-GCA-
--GATGATGAGC---------------TTGTGCAGTCTCTTTGTG--GAGAGGACTTTAT
TATTAAGGGAGTCAGCATACATA--TATCCAACGC-AAGTGTAAGCAC------AATATC
AGTAGAC------------AGAAA--GAGGTGGAAGA-----TTTGGTGGTAATCCA--G
GTATCTTTGGGAATCAGAG-AGGTTTGGTAACTGTAGT-GGGAGTGGAGCAGA-------
--------CCTGAGAAACAACCAAGGTA-------------------------AACT---
------------------------------------------------------------
------------------------------------------------------------
------------------------------------------------------------
------------------------------------------------------------
------------------------------------------------------------
-------------------------------------------------------GCAGG
GTCAGG-----CAGCAGTTTTAATTGAGACTTTAGCTCAAGCAT-GGATTCTAAGCCTT-
CTGACTG----------
>Carlito:syrichta_Tarsier_ENSTSYG00000004077_TARDBP
ATGTCTGAATATATTCGGGTAACTGAAGACGAGAATGA-TGAGCCCATTGAGATACCATC
AGA----AGATGAT-GGGACGGTACTGCTGTCCACGGTCACGGCCCAGTTTCCAGGAGCA
TGTGGGCTGCGCTACCGGAATCCAGTGTCGCAGTGTA-------TGAGAGGTGTCCGACT
G--GTGGAAGGAATCTTGCACGCCCCCGATGCTGGCTGGGGAAATCTGGTATATGTTGTC
AACTATCCCAAAGATAACAAAAGAAAAATGGATGAGACAGATGCTTCATCAGCGGTGAAA
GTGAAA-------AGAGCAGTCCAGAAAACATCCGACTTAATAGTGTTGGG---------
------------------------TCTCCCATGGAAAACAACTGAACAGGATCTGAAAGA
CTATTTTAGTACCTTTGGGGAAGTGCTTATGGT---TCAGGTCAAGAAAGATATTAAAAC
TGGC---------CATTCAAA-AGGATTTGGCTTTGTTCGTTTTACGGAATATGAAA-CC
CAGGTGAAAGTAATGTCACAGCGACATATGATAGATGGACGATGGTGTGACTGTAAACTT
CCTAATT-CT-AAGCAAAGCCCCGATGAGCCCTTGAGAAGCAGAAAGGTGTTTGTCGGGC
GCTGTACCGAGGACATGACTGCCGATGAACTGCAGCA-GTTCTTCTGTCAGTATGGGGAA
G-TGGTGGACGTCTTCATTCCCAAGCCGTTCAGGGCCTTC-GCCTTTGTCACGTTTGCA-
--GATGATCAGG---------------TTGCCCAATCTCTTTGTG--GAGAGGACTTGAT
CATTAAAGGAATCAGCGTACATA--TATCCAATGCCGAACCTAAGCAC------AATAGC
AGTAGACAGTT--------AGAAA--GAAGTGGAAGA-----TTTGGTGGTAATCCA--G
GTGGCTTTGGGAATCAGGGTGGATTTGGAAACAGTAGA-GGGGGTGGTGCTGG-------
--------CTTGGGAAACAATCAAGGTAGTAATATGGGTGG-----GGGGATGAACTTTG
GTGCATTCAGCATTAATCCAGCCATGATGGCTGCAGC------------CCAGGCAGCAC
TGCAGAGTAGCTGGGGCATGATGGGCATGTTAGCCAGCCAGCAGAACCAGTCAGGCC---
-----CCTCAGGAAATAACCAAAGTCAAGGCAACATGCAGAGGGAGCCAAATCAGGCCTT
TGGGTCTGGAAACAACTC------------------------------------------
------------------------------------------------------------
TTACAGTGGTTCCAATTCTGGGGCAGCAATT--GGTTGGGGATCAGCAT-CGAATGCAGG
GTCAGG-----CAGTGGTTTCAATGGAGGCTTTGGCTCTAGCAT-GGATTCTAAATCTT-
CTGGCTGGGGCATGTAG
>Carlito:syrichta_Tarsier_KE944022.1_Retrocopia
---TCTGAATATATTCGGGTAACTGAAGAC--------------------AAATACCAGC
AGA----AGATGAT-GGGGAGGTACTACTGTTCCTGGTCACAGCCCAGTTTCCAGGGGCA
TGTGGGCCGTGCTACAGGAATTCAGTGTCTCAATGTA-------TGAGAGATATCTGACT
G--GAAGAAGGAATCCTGCAAGCCCCTGATGCTGACTGGGGAAATTTGGTATATGTTGTT
AATTAGCCCAAGGATAACAAAAGAAAAATAAATGAGATAGATACTTCATCATAAGTGAAA
GTGAAA-------AGAGTAGCCCAGAAAACATTCAACTTAATAATGTTGGG---------
------------------------TCTCCTGTGGGAAACAACTGAACAGAATCTGAAACA
ATATTTTAGTACATTTGGGAAAGTGCTTATGGT---GCAGGTCAAGAAAGATATTAAAAC
TCGT---------CACTCAAA-AGGATTTGGCTTTGTTCATTTTACGGAATATGAAA-TC
CAGGTGAAAGTAATGTCATAACAACATATGAGAGATGGATGATGATGAGATTGTAAATTT
CCTAATT-CT-AAGCAAAGTCCAGATGAACCCTTGAGAAGCAGAAAGGTGTTTGTGGGTG
CATGT---GAGGACATGACTGCTGACAAACTGTGGCA-GTTCCTCTGCTGGTACAGAGAA
G-AGGTGGATGTCTTTATTCGCAAGCCGTTCAGAGCCTTC-ACCTTTGTCATGTTTGCA-
--GGTGATCAGG---------------TTGCCCAATCTCTTTCTG--GAGAGGACTTGAT
CACTAAAGTAATCAATGTGCATA--TATCCAGTGCTGCACCTAAGCAC------AATAGC
GAT----------------AGAAA--GAAGTGGAAGA-----TTTAGTGGTAATCCA--G
GTGACTTTGGCAATAAGGATGGATTTAGAAACTGGAGA-GGGGTTGGCGCTAG-------
--------CCTGGGAAACAATCGAGATAGCAATATGAATGA-----AGGGATGAACTTTG
GTGCATTCAGCATTAATCTGGCCATGATGGCTGCAAT------------CCAGGCAGCAC
TGCAGAGCAGTTAGGGCATGATGAGCATGGTAGCCACACAGCAGAACCAGTCAGGCC---
-----CATCAGGAAATAACCAAAGCCAAGGCAACATGTAGAGGGAGCCAAATCAGGCCTT
TGGGTCTGGAAACAACTC------------------------------------------
------------------------------------------------------------
TTACAGTGGTTCCAATTCCGGGGCAGCAATT--GGTTGGGGATCAGTGT-CAAATGCAGG
GTCAGG-----CAGCGGTTCTAAT-GAGGCTTTGGATCCAGCAT-GGATTCTAAGTCTT-
CCAGCTGGGGAATGTAG
>Piliocolobus:tephrosceles_Ugandan:red:Colobus_ENSPTEG00000033181_PDMG02000337.1_TARDBP
ATGTCTGAATATATTCGGGTAACCGAAGATGAGAACGA-TGAGCCCATTGAAATACCATC
GGA----AGACGAT-GGGACGGTGCTGCTGTCCACGGTAACAGCCCAGTTTCCAGGGGCG
TGTGGGCTTCGCTACAGGAATCCAGTGTCTCAATGTA-------TGAGAGGTGTCCGACT
G--GTAGAAGGAATTCTGCATGCCCCCGATGCTGGCTGGGGAAATCTGGTGTATGTCGTC
AACTATCCGAAAGATAACAAAAGAAAAATGGATGAGACAGATGCTTCATCAGCAGTGAAA
GTGAAA-------AGAGCAGTCCAGAAAACATCCGATTTAATAGTGTTGGG---------
------------------------TCTCCCGTGGAAAACAACTGAACAGGACCTGAAAGA
GTATTTTAGTACCTTTGGAGAAGTTCTTATGGT---GCAGGTCAAGAAAGATCTTAAGAC
CGGT---------CATTCAAA-GGGGTTTGGCTTTGTTCGTTTTACGGAATATGAAA-CA
CAGGTGAAAGTAATGTCACAGCGACATATGATAGATGGACGATGGTGTGACTGTAAACTT
CCTAATT-CT-AAGCAAAGCCAAGATGAGCCTTTGAGAAGCAGAAAAGTGTTTGTGGGGC
GCTGTACAGAGGACATGACTGAGGATGAGCTGCGGGA-GTTCTTCTCTCAGTACGGGGAT
G-TGATGGATGTCTTCATCCCCAAGCCGTTCAGGGCCTTT-GCCTTTGTTACATTTGCA-
--GATGATCAGA---------------TTGCGCAGTCTCTTTGTG--GAGAGGACTTGAT
CATTAAAGGAATCAGCGTTCATA--TATCCAATGCCGAACCTAAGCAC------AATAGC
AATAGACAGTT--------AGAAA--GAAGTGGAAGA-----TTTGGTGGTAATCCA--G
GTGGCTTTGGGAATCAGGGTGGATTTGGTAATAGCAGA-GGGGGTGGAGCTGG-------
--------TTTGGGAAACAATCAAGGTAGTAATATGGGTGG-----TGGGATGAACTTTG
GTGCATTCAGCATTAATCCAGCCATGATGGCTGCTGC------------CCAGGCAGCAC
TACAGAGCAGTTGGGGTATGATGGGCATGTTAGCCAGCCAGCAGAACCAGTCAGGCC---
-----CATCGGGTAATAACCAAAGCCAAGGCAACATGCAGAGGGAGCCAAACCAGGCCTT
CGGTTCTGGAAATAACTC------------------------------------------
------------------------------------------------------------
TTATAGTGGTTCTAATTCTGGTGCAGCAATT--GGTTGGGGATCAGCAT-CAAATGCAGG
GTCGGG-----CAGTGGTTTTAATGGAGGCTTTGGCTCAAGCAT-GGATTCTAAGTCTT-
CTGGCTGGGGAATGTAG
>Piliocolobus:tephrosceles_Ugandan:red:Colobus_PDMG02000260.1_Retrocopia
ATGTCTGAATATATTCGGGTAACCAAAGATGAGAACGGTTGAGCCCATTGAAATACCATT
GGA----AGACGAT-GGGACAGTGCTGCTGTCCACGGTTACAGCCCAGTTTCCAGGGGCA
TGTGGGTTTCGCGACAGGAATCCAGTGTCTCAATGTA-------TGAGAGGTGTCTGGCT
G--GTGGAAGGAATTCTTCATGCCCCCGATGCAGGCTGGGGAAATCTGGTGTGTGCTGTC
AACTATCCTAAAGATAAAAAAAGAAAAATGGATGAGACAGATGCTTCATCAAGAGTGAAC
GTGAAA-------AGAGCAGTCCAGAAAACATCCAATTTAATAGTGTTGGG---------
------------------------TCTCCCATGGACAACAACTGAGCAGGACCTGAAAGA
ATGTTTTAGCACCTTTGGAGAAGCTCTTATGGT---GCAGATCAAGAAAGATACTAAGAC
TGGT---------CATTCAAA-GGGGTTTGGCTTCGTTTGTTTTATGGCATATGAAA-CA
CAGGTGAAAGCAATGTCACAGCAGCGTATGATAGATGAACAATGGTGCGACTGTAAACTT
CCCAATT-CG-AAGCAAAGCCCAGATAAGCCTTTGAGAAGCAGAAAAGTGTTTGTGGGGC
ACTGAACAGAGGACGTGAATGCGGATGAGCTGTGGCA-G---GTCTGTCAGTATGGGGAA
G-GGGTGGATGTCTTCATCCTCAAGCTGTTCAGGGTCTTT-GCCTTTGTTACATTTGCA-
--GATGATCAGG---------------TTCTACTGTCTTTGTGTG--GAGAGGACTTGAT
CATTAAAGGAATCAGCATTCATA--TATCCAATGCCAAACCTAAGCAC------AATAGT
AATAGAA------------AGAAA--GAAGTGGAAGA-----TTTGGTGGTAATCCA--G
GTGGCTTTGGAAATCAGGGTGGATTTGGTAATAGTAGA-GGGGGTGGAGCTGG-------
--------TTTGGGAAA----CAAGGTAGTAATATCGGTGG-----TGGGATAAACTTTG
GTGCATTCAGCGTTAATCCAACCACAATGGCTGCAGC------------CCAGGCAGTGC
TACAGAGCAGTTGGGGTATGATGGGCATGTTAGCCAGCCAGCAGAACCAGTCAGGCC---
-----CATCGGGTAATAACCAAAGCCAAAGCAACATGCAGAGGGAGCCAAACCAGGCCTT
CTGTTCTGGAAATAACTC------------------------------------------
------------------------------------------------------------
CTATAGTGGTTCTAATTCTGGTGCAGCAATT--GGTTGGGGATCAGCAT-CAAATGCAGC
ATCGGG-----CAGTGGTTTTAATGCAGGCTTTGGCTCAAGCAT-GGATTCTAAGTCTT-
CTGGCTGGGGAATGTAG
>Piliocolobus:tephrosceles_Ugandan:red:Colobus_PDMG02000242.1_Retrocopia
ATGTCTGAATATATTCAGGTAACCGAAGATGAGAACGA-TGAGCCCATTGAAATACCATC
GCA----AGACGAT-GGGACGGTGCTGCTGACCACGGTTACAGC--AGTTTCCAGGGGCG
TGTGGGCTTCGCTACAGGAATCCAGCGTCTCAATGTA-------TGAGAGGTGGACGGCT
G--GTGGAAGGAATTCTGCCTGCCCCCGATGCTGGCTGGGGAACTCTGGTGTATGTTGTC
AACTATCCGAAAGATAACAAAAGAAAACTGGATGAGACTGATGCTTCCTGAGCAGTGAAA
GTGAAA-------AGAGCAGTCCAGAAAACATCGGATTGAACAGTGTCGGG---------
------------------------TCTCCCGTGGGGAACAACTGAACAGGCCCTGAAAAA
GTATTGCAGGACCTTTGGAGAAGCTCTTACAGT---GC----------------------
------------------------------------------------------------
------------------------------------------------------------
-----------A--CAAAGCCAAGATGAGCCTTTGAGAAGCAGGAAAGTGTTTGTGGGGT
GCTGTACGGAGGGCATGACTGAGGATGAGCTGCGGGA-GTTCTTCTCTCAGTACGGGGAT
G-TGATGGATGTCTTCATCCCCGAGCCGTTCAGGGCCTTT-GCCTTTGTTACATTTGCA-
--GATGGTCAGA---------------TGGCGCAGTCTCTTTGTG--GAGAGGACTTGAT
GATTAAAGGAATCAGCGTTCATATATATCCAGTGCCGAACCTAAGCAC------AATAGC
AAT----------------AGAAA--GAAGTGGAAGA-----TTTGGTTGTAATCCA--G
GTGGCTTTGGGAATCAGGGTGCATTTGGTAATAGTAGA-GGGGGTGGAGCTGG-------
--------TTTGGGAAACAATCAAGGTAGTAATCCGGGTGG-----TGGGATAAACTTTG
GTGCATTCAGCATTAATTCAGCTGTGATGGCTGCCGC------------CCAGGCAGCGC
TACAGAGCAGTTGGTGTATGGTGGGCATGTTAGCCAGTCAGCAGAACCAGTCAGACC---
-----CATTGGGTAAGAACCAAAGCCAAGGCAACATGCAGAGGGAGCCAAACCAGGCGTT
CGGTTCTGGAAATAACTC------------------------------------------
------------------------------------------------------------
TTACAGTGGTTCTAATTTTGGTGCAGCAATT--GGCTGGGGATCAGCAT-CAAATGCAGG
GTCGGG-----CAGTGGTTTTAATGGAGGCTTTGGCTCAAGCAT-GGATTCTAAGTCTT-
CCGGCTGGGGAATGTAG
>Piliocolobus:tephrosceles_Ugandan:red:Colobus_PDMG02000116.1_Retrocopia
ATGTCTGAATATATTCAGGTAACCGAAGATGAGAATAA-TGAGCCCATTTAAATACCACC
AGG----AGACAAT-GGGACGGTGCTGCTGTCCACGGTTATGGC-------CAAGGGACT
CGCAGGCTTTGCTACAGGAATCCGGTGTCTCAGTGTA-------TGAGAGGTTTCTGGCT
G--GTAGAAGGAATTCTGCATG-CCCCGATGCTGGCTGGGGAAATCTGGTGTATGTTTTC
AACTATCCCAAAGACAACAGAAGCAAAATGGATGAGACAGATGCTTCATCAGCAGTGAAA
GTGAAA----------------------------------A--GTGTTGGA---------
------------------------TCTCCCATGGAAAACAACTGAACAGGATCTGAAAGA
ATATTTTAGTATCTTTGG---AGTTCTTATGAT---GCAGGTCTAAAAAGATATTAAGAC
TGGT---------CATTCAGA-GGGGTTTG-CTTTGTTCATTTTATGGAATATGAAA-CA
CAGGTGAAAGTAATGTCAAAGTGACATATGGTAGATGGACAATGGTGTGACTGTAAACTT
CCTAATT-CT-AAGCAAAGCCCAGATAAAACTTTGAGAAGCAGAAAAGTGTTTTTGGGGC
A--GTACAGAGAACACGACTGTGGATGAGCTGTCACA-GTTCTTCTGTCAGTACGGGGAA
G-TGGT-GATGTCTTTATCTCCAAGCCGTTCAGGGCCTTT-GCCTCTGTTACATTTGCA-
--GATGATCAGATTGCTCAATCTCTGGTTGCACAATCTCTTTGTG--GAGAGGACTTGAT
CATTAAAGGAATCAGCATTCAAA--TGCCCAATGCCAAACCTAAGCAC------AATAGC
AATAGAC------------AGAAA--GAAGCGGAAGA-----TTTGGTGGTAATCCA--G
GTGGCTTTGGGAATCAGAGTGGATTTGGTAATAGTAGA-GGAGGTGGAGCTGG-------
--------TTTGCAAAACAACCAAAGTAGTAATATGGTTGG-----TGGGATAAACTTTG
GTGAGTTCAGCATTAATCCAGCCGTGATGGCTGCAGC------------CCAGGCAGCGC
TATACAGCAGTTGGGGTATCATGGGCATGGTAACCAGCCGGCAGAACCAGCCAGGCC---
-----CATTGGGTAATAACCAAAGCCAAGGCAACACGCAGAGGGAGCCAAACCAGGCCTT
CAATTCTGGAAATAACTC------------------------------------------
------------------------------------------------------------
TTATAGTGGTTCTAATTCTGGGACAGCAATT--GGTTGGGGATCAGCAT-CAAATGCAGG
GTGGGG-----CAGTGGTTTTAACGGAGGCTTTGGCTCAAGCAT-GGATTCTAAGTCTT-
CTGGCTGAGGAATGTAA
>Piliocolobus:tephrosceles_Ugandan:red:Colobus_PDMG02000145.1_Retrocopia
ATGTCTGAATACACTTGGGTAAGTGAAGATGAGAATAA-GGAGCTCATTGAAATATCATC
AGA----ATACAAT-GGGGTAGTGCTGTTGTCCA--GTTATAGCCCAGTTTCCAGGGACA
CGTGGGCTTCACCACAAGAATCCAGTGTCTCAATGTA-------TGAAAGGTATCCTGCT
G--GTAGAAGGAATTCTGCATGCCCCTGATGCTGACAGTGGAAATCTGGTATATGTTGTC
AACTGTCCCAAAGATAACAAAAGAAAAATGGGTGAGACAG------------CAGTGAAA
GTGA---------AGAGCAGTCCAGAAAATATCTTCCTTAATAGCGCTGGTAAATTAGTG
AGTTTGTGCTCTGAGTTTGTTTTTCCTCCTATGGCAA---------CAGGATCTGAAAGA
ATATTTTAGTACCTTTGGAGAAGT------------CCTAGTAAAGATAGATATTAAAAC
TGG-------------TCAAA-GGAGTTTGGCTTTATTCTTTTTACAGAGTATGAAA-CA
CACGTGAAAGTAATGCCACAGTGACATATGATAGATGGATGATGGTATGAC--TAAATTT
CCCAACT-CT-AAGCAAACCCCAGATGAGCCTTTGAGAAGCAGAAAAGTGTTTGTGGGGT
GCTGTACAGAGGACATGACTGCAGATGAGCTATGGCA-GTTTTTCTGTCAGTACAAAGAA
G-TGGTGGATATCTTCATCCCCAAGCCATTCAGGGCCTTT-GCCTTTGTCACATTTGCA-
--GATGATCAGA---------------TCGCCCAATCTCCTTGTG--CAGAGGACTTGAT
CATTAAAGGACTCAGCATACACA--TATCCAATGCCAAGCCTAATTAC----ACAATAGC
AATAGAT------------AGAAA--GAAGTGGAAGA-----------------------
-----TTTGGGAATATGAGTGGATTTGGTAATAGTAGA--GGGGTGCATCTGG-------
--------CTTGGAAAACAACCAAGATACTAATATAGGTGG-----TAG-AT--------
-TGTGCTCAGCATTAATCCAGTCATGATG-----------------------------GC
TGCAGAGCAGTTGGGGTACGATGAGCATGTTAGCCAGCCAGCAGAACCAGTCAGCCC---
-----CACCAAGTAATAACCAAAGTAAAGGCAACATGCAGAGGGAGGCAAATCAGGTCTT
TGGGTCTAGAAATAACTC------------------------------------------
------------------------------------------------------------
TTACAGTGGTTCAAACTCTGGTGCAGCAATT--GGTTGGGAATCAGCAT-CAAATGCAGG
ATCAGG-----CAATGGTTTTAATGGAGGCTTTGGCTCAAGCAT-GGATTCTAAATCTT-
CTGGCTGGGAAATGTAG
>Piliocolobus:tephrosceles_Ugandan:red:Colobus_PDMG02000083.1_Retrocopia
--ATGTACACGTATTCAGGTAACCAGAGATGAGAATTA-TGAGCCTATTGAAATACCATC
AGA----AGACTAT-GGAACGGTGCTGCTGCCCACGGTTACAGGTCAGTTTCCAGGGGCA
TGTGGGCTTCCCTACAGGATTCCAGAGTCCCAGGGTA-------TTAGGGGTGTCT-GCT
G--GTAGAAGGAATTCTACATGCCCCCAATGCTGGCTGGGGAAATTTGATATATGTTGTC
AACTATTCTGTAGATAACTACAGAAAAAGGGATAAGACAGATATTTCATTAGCCATAAAA
GTGAAA-------AGAGCAGTCCTGAAAACATCTGCTTTAACAGTGTTGGG---------
------------------------TCTCCCATGGAAAACAACTGAACAGGATCTGAAAGA
ATATTGCAGTACCTTCAGAGAAATTCTTATGGT---GCAGGTCAAGAAGGATGTCAGAAC
TGGC---------TATTCAAA-GGGACTTGGCTTTGTTCATTTTATAAAATATGAAA-CC
CAGGTGAAAG-AATGTCACAGCAACATAAGACAGATAAATGATGGTGTGGCTGTATGCTT
CCTAATT-CT-AAGCAAACCCTGAATGAGATTTTGAGAAGCAAAAATATGTTTGTTAGGT
GTTGTACACAGAAGATGAATTCTGATAAGCTTCAGCA-GTTCTTTTGTCATTGCAGAGGT
G-TGATAGATGTCTTCATTCCCAAACCATTCAGGGACTTT-GCCTTTCTTACATT-GCA-
--GATGATTAGC---------------TTGTGCAGTCTCTTTGTG--GAG-GCACTTGAT
TATTAAGGGAATCAGCATACATA--TATCCAATGC-AAGTGTAAGCAC------AATATC
AGCAGAC------------AGAAA--GAGGTGGAAGA-----TTTGGTGGTAATCCA--G
GTATCTTTGGGAATCAGAG-AGGTTTAGTAACTGTAGT-GGGAGTGGAGCAGA-------
--------CCTGAGAAATAACCAAGGTAG-AACATGGAGGG-----TGGAATGAACT---
------------------------------------------------------------
------------------------------------------------------------
------------------------------------------------------------
------------------------------------------------------------
------------------------------------------------------------
-------------------------------------------------------ACAGG
GTCAGG-----CAGCGGTTTTAATTGAGACTTCAGCTCAAGCAT-GGATTCTAAGCCTT-
CTGGCTGA---------
>Chlorocebus:sabaeus_Vervet-AGM_ENSCSAG00000000785_TARDBP_Chr20
ATGTCTGAATATATTCGGGTAACCGAAGATGAGAACGA-TGAGCCCATTGAAATACCATC
GGA----AGACGAT-GGGACGGTGCTGCTGTCCACGGTCACAGCCCAGTTTCCAGGGGCG
TGTGGGCTTCGCTACAGGAATCCAGTGTCTCAATGTA-------TGAGAGGTGTCCGACT
G--GTAGAAGGAATTCTGCATGCCCCCGATGCTGGCTGGGGAAATCTGGTGTATGTTGTC
AACTATCCGAAAGATAACAAAAGAAAAATGGATGAGACAGATGCTTCATCAGCAGTGAAA
GTGAAA-------AGAGCGGTCCAGAAAACATCCGATTTAATAGTGTTGGG---------
------------------------TCTCCCATGGAAAACAACTGAACAGGACCTGAAAGA
GTATTTTAGTACCTTTGGAGAAGTTCTTATGGT---GCAGGTCAAGAAAGATCTTAAGAC
TGGT---------CATTCAAA-GGGGTTTGGCTTTGTTCGTTTTACGGAATATGAAA-CA
CAGGTGAAAGTAATGTCACAGCGACATATGATAGATGGACGATGGTGTGACTGTAAACTT
CCTAATT-CT-AAGCAAAGCCAAGATGAGCCTTTGAGAAGCAGAAAAGTGTTTGTGGGGC
GCTGTACAGAGGACATGACTGAGGATGAGCTGCGGGA-GTTCTTCTCTCAGTACGGGGAT
G-TGATGGATGTCTTCATCCCCAAGCCGTTCAGGGCCTTT-GCCTTTGTTACATTTGCA-
--GATGATCAGA---------------TTGCGCAGTCTCTTTGTG--GAGAGGACTTGAT
CATTAAAGGAATCAGCGTTCATA--TATCCAATGCCGAACCTAAGCAC------AATAGC
AATAGACAGTT--------AGAAA--GAAGTGGAAGA-----TTTGGTGGTAATCCA--G
GTGGCTTTGGGAATCAGGGTGGATTTGGTAATAGCAGA-GGGGGTGGAGCTGG-------
--------TTTGGGAAACAATCAAGGTAGTAATATGGGTGG-----TGGGATGAACTTTG
GTGCATTCAGCATTAATCCAGCCATGATGGCTGCTGC------------CCAGGCAGCAC
TACAGAGCAGTTGGGGTATGATGGGCATGTTAGCCAGCCAGCAGAACCAGTCAGGCC---
-----CATCGGGTAATAACCAAAGCCAAGGCAACATGCAGAGGGAGCCAAACCAGGCCTT
CGGTTCTGGAAATAACTC------------------------------------------
------------------------------------------------------------
TTATAGTGGTTCTAATTCTGGTGCAGCAATT--GGTTGGGGATCAGCAT-CAAATGCAGG
GTCGGG-----CAGTGGTTTTAATGGAGGCTTTGGCTCAAGCAT-GGATTCTAAGTCTT-
CTGGCTGGGGAATGTAG
>Chlorocebus:sabaeus_Vervet-AGM_ENSCSAG00000019136_TARDBP_Chr21_1Exon
ATGTCTGAATATATTCGGGTAACCGAAGATGAGAACGA-TGAGCCCATTGAAATACCATC
GGA----AGACGAT-GGGACGATGCTGCTGTCCACGGTCACAGCCCAGTTTCCAGGGGCG
TGTGGGCTTCGCTACAGGAATCCAGTGTCTCAATGTA-------TGAGAGGTGTCCGACT
G--GTAGAAGGAATTCTGCATGCCCCCGATGCTGGCTGGGGAAATCTGGTGTATGTTGTC
AACTATCCGAAAGATAACAAAAGAAAAATGGATGAGACAGATGCTTCATCAGCAGTGAAA
GTGAAA-------AGAGCAGTCCAGAAAACATCCGATTTAATAGTGTTGGG---------
------------------------TCTCCCATGGAAAACAACTGAACAGGACCTGAAAGA
GTATTTTAGTACCTTTGGAGAAGTTCTTATGGT---GCAGGTCAAGAAAGATCTTAAGAC
TGGT---------CATTCAAA-GGGGTTTGGCTTTGTTCGTTTTACGGAATATGAAA-CA
CAGGTGAAAGTAATGTCACAGCGACATATGATAGATGGACGATGGTGTGACTGTAAACTT
CCTAATT-CT-AAGCAAAGCCAAGATGAGCCTTTGAGAAGCAGAAAAGTGTTTGTGGGGC
GCTGTACAGAGGACATGACTGAGGATGAGCTGCGGGA-GTTCTTCTCTCAGTACGGGGAT
G-TGATGGATGTCTTCATCCCCAAGCCGTTCAGGGCCTTT-GCCTTTGTTACATTTGCA-
--GATGATCAGA---------------TTGCGCAGTCTCTTTGTG--GAGAGGACTTGAT
CATTAAAGGAATCAGCGTTCATA--TATCCAATGCCGAACCTAAGCAC------AATAGC
AATAGACAGTT--------AGAAA--GAAGTGGAAGA-----TTTGGTGGTAATCCA--G
GTGGCTTTGGGAATCAGGGTGGATTTGGTAATAGCAGA-GGGGGTGGAGCTGG-------
--------TTTGGGAAACAATCAAGGTAGTAATATGGGTGG-----TGGGATGAACTTTG
GTGCATTCAGCATTAATCCAGCCATGATGGCTGCTGC------------CCAGGCAGCAC
TACAGAGCAGTTGGGGTATGATGGGCATGTTAGCCAGCCAGCAGAACCAGTCAGGCC---
-----CATCGGGTAATAACCAAAGCCAAGGCAACATGCAGAGGGAGCCAAACCAGGCCTT
CGGTTCTGGAAATAACTC------------------------------------------
------------------------------------------------------------
TTATAGTGGTTCTAATTCTGGTGCAGCAATT--GGTTGGGGATCAGCAT-CAAATGCAGG
GTCGGG-----CAGTGGTTTTAATGGAGGCTTTGGCTCAAGCAT-GGATTCTAAGTCTT-
CTGGCTGGGGAATGTAG
>Chlorocebus:sabaeus_Vervet-AGM_Chr3_Retrocopia
ATGTCTGAATATATTCGGGTAACCAAAGATGAGAGCGGTTGAGCCCGTTGAAATACCATC
GGA----AGATGAT-GGGACAGTGCTGCTGTCCACGGTTACAGCCCAGTTTCCAGGGGCA
TGTGGGCTTCGCGACAGGAATCCAGTGTCTCAATGTA-------TGAGGAGTGTCCTGCT
G--GTGGAAGGAATTCCTCATGCCCCTGATGCTGGCTGGGGAAATCTGGTGTATGTTGTC
AACTACCCTAAAGATAACAAAAGAAACATGGATGAGACAGATGCTTCATCAGTAGTGAAC
GTGAAA-------AGAGCAGTTCAGAAAACATCTGATTTAATAGTGTTGGG---------
------------------------TCTCCCATGGACAACAACTGAGCAGGACCTGGAAGA
ATATTTTAGTACCTTTGGAGAAGCTCTTATGGT---GCAGATCAAGAAAGATACTAAGAC
TGGT---------CATTCAAA-GGGGTTTGGCTTCGTTTGTTTTATGGAATATGAAA-CA
CAGGTGAAAGTAATGTCACAGCAGCATATGATAGATGAACAATGGTGTGACCGTAAGCTT
CCCAGTT-CT-AAGCAAAGCCCAGATAAGCCTTTGAGAAGCAGAAAAGTGTTTGTGGGGC
ACTGAACAGAGGACATGAATGCGGATGAGCTGTGGCA-G---TTCTGTCAGTACGGGGAA
G-TGGTGGTTGTCTTCATCCTCAAGCCGTTCAGGGTCTTT-GCCTTTGTTACATTTGCA-
--GATGATCAGG---------------TGCTACCGTCTTTGTGTG--GAGAGGACTTGAT
CATTAAAGGAATCAGCATTCATA--TATCCTATGCTGAACCTACGCAC------AATAGT
AATAGAA------------AGAAA--GAAGTGGAAGA-----TTTGGCGGTAATCCA--G
GTGGCTTTGGGAATC-GGGTGGATTTGGTAATAGTAGA-GGGGGTGGAGCTGG-------
--------TTTGGGAAACAATCAAGGTAGTAATATTGGTGG-----TGGGATAAACTTTG
GTGCATTCGGCGTTAATCCAACCATGATGGCTGCAGC------------CCAGGCAGTGC
TACAGAGCAGTTGGGGTATGA-GGGCATGTTAGCCAGCCAGCAGAACCAGTCACGCC---
-----CATCGGGTAATAACCAAAGCCAAAGCAACATGCAGAGGGAGCCAAACCAGGCCTT
TGGTTCTGGAAATAACTC------------------------------------------
------------------------------------------------------------
TTATAGTGGTTCTAATTCTGGTGCAGCAATT--GGTTGGGGATCAGCAT-CAAATGCAGC
ATCGGG-----CAGTGGTTTTAATGGAGGCTTTGGCTCAAGCAT-GGATTCTAAGTCTT-
CTGGCTGGGGAATGTAG
>Chlorocebus:sabaeus_Vervet-AGM_Chr10_Retrocopia
ATGTCTGAATATATTCAGGTAACCGAAGATGAGAACGA-TGAGCCCATTGAAATACCATC
GCA----AGACGAT-GGGACGGTGCTGCTGTCCACGGTTACCGCACAGTTTCCAGGGGCG
TGTGGGCTTCGCTACAGAAATCCAGCGTCTCAATGTA-------TGAGAGGTGTACGGCT
G--GTAGAAGGAATTCTGCCTGCCCCCGATGCTGGCTGGGGAAATCTGGTGTATGTTGTC
AACTATCCGAAAGATAACAAAAGAAAAATGGATGAGACAGTTGCTTCATGAGCAGTGAAA
GTGAAA-------AGAGTAGTCTAGAAAACATCCGATTTAACAGTGTTGGG---------
------------------------TCTCCCGTGGGGAACAACTGAACAGGGCCTGAAAGA
GTATTGCAGTACTTTTGGAGAAGCTCTTGTGGT---GCA---------------------
------------------------------------------------------------
------------------------------------------------------------
-----------A--CAAAGCCAAGATGGGCCTTTGAGAAGCAGAAAAGTGTTTGTGGGGT
GCTGTACAGAGGACATGACTGAGGATGAGCTGCGGGA-GTTCTTCTCTCAGTGTGGGGAT
G-TGATGGATGTCTTCATCCCCGAGCCATTCAGAGCCTTT-GTCTTTGTTACATTTGCA-
--GATGGTCAGA---------------TGGCGCAGTCTCTTTGTG--GAGAGGACTTGAT
GATTAAAGGAATCAGAGTTCATATATATCCAATGCCGAACCTAAGCAC------AATAGC
AAT----------------AGAAA--GAAGTGGCAGA-----TTTGGTTGTAATCCA--G
GTGGCTTTGGGAATCAGGGTGCATTTGGTAACAGTAGA-GGGGGTGGAGCTGG-------
--------TTTGGGAAACAATCAAGGTAGTAATACGGGTGG-----TGGGATAAACTGTG
GTGCATTCAGCATTAATCCAGCCATGATGGCTGCTGC------------CCAGGCAGCGC
TACAGAGCAGTTGGTGTATGATGGGCATGTTAGCCAGTCAGCAGAACCAGTCAGGCC---
-----CATCAGGTAAGAACCAAAGCCAAGGCAACATGCAGAGGGAGCCAAACCAGGCGTT
CGGTTCTGGAAATAACTCTTATGGTGGTTCTAATTTTGGTGCGGCAATTGGCGGTAAGAA
CCAAAGCCAAGGCAACATGCAGAGGGAGCCAAACCAGGCGGTCGGTTCTGGAAATAACTC
TTATGGTGGTTCTAATTTTGGTGCGGCAATT--GGCTGGGGATCAGCAT-CAAATGCAGG
GTTGGG-----CAGTGGTTTTAATGGAGGCTTTGGCTCAAGCAT-GAATTCTAAGTCTT-
CCAGCTGGGGAATGTAG
>Chlorocebus:sabaeus_Vervet-AGM_Chr8_Retrocopia
ATGTCTGAATAGATTCAGGTAACCGAAGATGAGAACAA-TTAGCCCATTTAAATACCACC
AGG----AAACAAT-GGGATGGCGCTGCTGTCCATGGTTACGGC-------CAAGGGGTT
CGCAGGCTTTGCTACAGGAATCCAGTGTCTCAGTGTA-------TGAGAGGTTTCCGGCT
G--GTAGAAGGAATTCTGCATG-CCCCGATGCTGGCTGGGGAAATCTGGTGTATGTTTTC
AACTATCCCAAAGACAACAAAAGCAAAATGGATGAGACAGATGCTTCATCAGCAGTGAAA
GTGAAA----------------------------------A--GTGCTGGA---------
------------------------TCTCCCATGGAAAACAACTGAACAGGATCTGAAAAA
ATATTTTAGTACCTTTGG---AGTTCTTACGGT---GCAGGTCTAAAAAGATATTAAGAC
TGGT---------CATTCAGA-GGGGTTTG-CTTTGTTCATTTTATGGAATATGAAA-CA
CAGCTAAAAGTAATGTCACAGCGACATATTGTAGATGGACAATGGTGTGACTGTAAACTT
CCTAATT-CT-AAGCAAAGCCCAGATGAAACTTTGAGAAGCAGAAAAGTGTTTTGGGGGC
A--GTACAGAGAACACGACTGTGGATAAGCTGTCACA-GTTCTTCTGTCAGTATGGGGAA
G-TGGT-AATGTCTTCATCTCCAAGCCATTCAGGGCCTTT-GCCTTTGTTACATTTGCA-
--GATGATCAGATTGCTCAATCTCTGGTTGCACAATCTCTTTGTG--GAGAGGACTTGAT
CATTAAAGGAATCAGCATTCAAA--TACCCAATGCCAAACCTAAGTAC------AATAGC
AATAGAC------------AGAAA--GAAGTGGAAGA-----TTTGGTGGTAATCCA--G
GTGGCTTTGGGAATCAGGGTGGATTTGGTAATAGTAGA-GGGGGTGGAGCTGG-------
--------TTTGCAAAACAACCAAAGTAGTAATATGGGTGG-----TGGGATAAACTTTG
GTGAGTTCAGCATTAATCCAGCCGTGATGGCTGCAGC------------CCAGGCAGCAC
TACACAGCAGTTGGGGTATCATGGACGTGTTAACCAGCCGGCAGAACCAGCCAGGCC---
-----CATTGGGTAATAACCAAAGCCAAGGCAACACACAGAGGGAGCCAAACTAGGCCTT
CAATTCTGGAAATAACTC------------------------------------------
------------------------------------------------------------
TTATAGTGGTTCTAATTCTGGGGCAGCAATT--GGTTGGGGATCAGCAT-CAAATGCAGG
GTGGGG-----CAGTGGTTTTAATGGAGGCTTTGGCTCAAGCAT-GGATTCTAAGTCTT-
CTGGCTGAGGAATGTAA
>Chlorocebus:sabaeus_Vervet-AGM_Chr2_Retrocopia
ATGTCTGAATACACTTGGGTAAGTGAAGATGAGAATAA-GGAGCTCATTGAAATATCATC
AGA----ATACAAT-GGGGTAGTGCTGCTGTCCACAGTTATAGCCCAGTTTCCAGGGGCA
CGTGGGCTTCACCACAAGAATCCAGTGTCTCAATGTA-------TGAAAGGTATCCTGCT
G--GCAGAAGAAATTCTGCATGCCCCTGATGCTGACAGTGGAAATCTGGTATATGTTGTC
AACTGTCCCAAAGATAACAAAAGAAAAATGGGTGAGACAG------------CAGTGAAA
GTGA---------AGAGCAGTCCAGAAAATATCGTATTTAATAGCGCTGGT-AATTAATG
AGTTTGTGCTCTGAGTTTGTTTTTCCTCCTATGGAAA---------CAGGATCTGAAAGA
ATATTTTAGTACCTTTGGAGAAGT------------CCAGGTAAAGATAGATATTAAAAC
TGG-------------TCAAA-GGGGTTTGGCTTTATTCTTTTTACGGAGTATGAAA-CA
CACGTGAAAGTAATGCCACAGTGAC--ATGATAGATGGATGATGGTATGAC--TAAATTT
CCCAACT-CT-AAGCAAACCCCAGAAGAGCCTTTGAGAAGCAGAAAAGTGTTTGTGGGGT
GCTGTACAGAGGACATGACTGCAGATGAGCTATGGCA-GTTTTTCTGTCAGTACAAAGAA
G-TGCTGGATGTCTTCATCCCCAAGCCATTCAGGGCCTTT-GCCTTTGTTACATTTGCA-
--GATGATCAGA---------------TTGCCCAATCTCCTTGTA--GAGAGGACTTGAT
CATTAAAGGACTCAGCATACATA--TATCCAATGCCAAGCCTAATCAC----ACAATAGC
A----AT------------AGAAA--GAAGTGGAAGA-----------------------
-----TTTGGGAATATGAGTGGATTTGGTAATAGTAGA--GGGGTGCATCTGG-------
--------CTTGGAAAACAACCAAGATACTAATATAGGTGG-----TAG-ATGAACTTTG
GTGTGCTCAGCATTAATCCAGTCATGATG-----------------------------GC
TGCAGAGCAGTTGGGGTACAATGAGCATGTTAGCCAGCCAGCAGAACCAGTCAGGCC---
-----CACCAAGTCATAACCAAAGTAAACGCAACATGCAGAGGGAGCCAAACCAGGTCTT
TGGGTCTAGAAATAACTC------------------------------------------
------------------------------------------------------------
TTACAGTGGTTCGAACTCTGGTGCAGCAATT--GGTTGGGAATCAGCAT-CAAATGCAGG
ATCAGG-----CAATGGTTTTAATGGAGGCTTTGGTTCAAGCAT-GGATTCTAAATCTT-
CTGGCTGGGAAATGTAG
>Chlorocebus:sabaeus_Vervet-AGM_Chr13_Retrocopia
--------ATGTATTCAGGTAACCAGAGATGAGAATTA-TGAGCCCATTGAAATACCATC
AGA----AGATGAT-GGAACAGTGCTGCTGCCCACGGTTACAGTTCAGTTTCCAGGGGCA
TGTGGGCTTTCCTACAGGATTCCAGTGTCCCAGGGTA-------TTAGGGGTGTCT-GCT
G--GTAGAAAGGATTCTGCATGCCCCCAATGCTGGCTGGAGAAATTTGATATATGTTGTC
AACTATTCTGTAGATAACTACCGAAAAAGGGATAAGACAGATATTTCATTAGCCATAAAA
GTGAAA-------AGAGCAGTCCCGAAAACATCTGCTTTAACAGTGTTGGG---------
------------------------TCTCCCATGGAAAACAACTGAACAGGATCTGAAAGA
ATATTGCAGTACCTTCAGAGAAATTCTTATGGT---GTAGGTCAAGAAGGATGTCAGAAC
TGGC---------TATTCAAA-GGGATTTGGCTTTGTTCATTTTATAAAATATCAAA-CC
CAGGTGAAAG-AATGTCACAGCAACATAAGACAGATAGATGATGGTGTGGCTGTACACTT
CCTAATT-CT-AAGCAAACTCTGAATGAGATTTTGAGAAGCAAAAATATGTTTGTTAGGT
GTTGTACAGAGAAGATGAATTCTGATTAGCTTCAGCA-GTTCTTTTGTCATTGCAGAGAA
G-TGATAGATGTCTTCATTCCCAAACCATTCAGGGACTTT-GCCTTTCTTACATT-GCA-
--GATGATTAGC---------------TTGTGCAGTCTCTTTGTG--GAGAGGACTTGAT
TATTAAGGGAATCAGCATACATA--TATCCAATGC-AAGTGTAAGCAC------AATATC
AGTAGAC------------AGAAA--GAGGTGGAAGA-----TTTGGTGGTAATCCA--G
GTATCTTTGGGAATCAGAG-AGGTTTGGTAACTGTAGT-GGGAGTGGAGCAGA-------
--------CCTGAGAAACAACCAAGGTAG-AACATGGAGGG-----TGGAATGAACT---
------------------------------------------------------------
------------------------------------------------------------
------------------------------------------------------------
------------------------------------------------------------
------------------------------------------------------------
-------------------------------------------------------ACAGG
GTCAGG-----CAGCGGTTTTAATTGAGACTTTAGCTCGAGCAT-GGATTCTAAGCCTT-
CTGGCTG----------
>Gorilla:gorilla:gorilla_Gorilla_ENSGGOG00000015357_Chr1_TARDBP
NNNNNNNNNNNNNNNNNNNNNNNNNNNNNNNNNNNNNN-NNNNNNNNNNNNNNNNNNNNN
NNN----NNNNNNN-NNNNNNNNNNNNNNNNNNNNNNNNNNNNNNNNNNNNNNNNNNNNN
NNNNNNNNNNNNNNNNNNNNNNNNNNNNNNNNNNNNN-------NNNNNNNNNNNNNNNN
N--NNNNNNNNNNNNNNNNNNNNNNNNNNNNNNNNNNNNNNNNNNNNNNNNNNNNNNNNN
NNNNNNNNNNNNNNNNNNNNNNNNNNNNNNNNNNNNNNNNNNNNNNNNNNNNNNNNNNNN
NNNNNN-------NNNNNNNNNNNNNNNNNNNNNNNNNNNNNNNNNNNNNN---------
------------------------NNNNNNNNNNNNNNNNNNNNNNNNNNNNNNNNNNNN
NNNNNNNNNNNNNNNNNNNNNNNNNNNNNNNNN---NNNNGTCAAGAAAGATCTTAAGAC
TGGT---------CATTCAAA-GGGGTTTGGCTTTGTTCGTTTTACGGAATATGAAA-CA
CAAGTGAAAGTAATGTCACAGCGACATATGATAGATGGACGATGGTGTGACTGTAAACTT
CCTAATT-CT-AAGCAAAGCCAAGATGAGCCTTTGAGAAGCAGAAAAGTGTTTGTGGGGC
GCTGTACAGAGGACATGACTGAGGATGAGCTGCGGGA-GTTCTTCTCTCAGTACGGGGAT
G-TGATGGATGTCTTCATCCCCAAGCCATTCAGGGCCTTT-GCCTTTGTTACATTTGCA-
--GATGATCAGA---------------TTGCGCAGTCTCTTTGTG--GAGAGGACTTGAT
CATTAAAGGAATCAGCGTTCATA--TATCCAATGCCGAACCTAAGCAC------AATAGC
AATAGACAGTT--------AGAAA--GAAGTGGAAGA-----TTTGGTGGTAATCCA--G
GTGGCTTTGGGAATCAGGGTGGATTTGGTAATAGCAGA-GGGGGTGGAGCTGG-------
--------TTTGGGAAACAATCAAGGTAGTAATATGGGTGG-----TGGGATGAACTTTG
GTGCGTTCAGCATTAATCCAGCCATGATGGCTGCCGC------------CCAGGCAGCAC
TACAGAGCAGTTGGGGTATGATGGGCATGTTAGCCAGCCAGCAGAACCAGTCAGGCC---
-----CATCGGGTAATAACCAAAACCAAGGCAACATGCAGAGGGAGCCAAACCAGGCCTT
CGGTTCTGGAAATAACTC------------------------------------------
------------------------------------------------------------
TTATAGTGGTTCTAATTCTGGTGCAGCAATT--GGTTGGGGATCAGCAT-CGAATGCAGG
GTCGGG-----CAGTGGTTTTAATGGAGGCTTTGGCTCAAGCAT-GGATTCTAAGTCTT-
CTGGCTGGGGAATGTAG
>Gorilla:gorilla:gorilla_Gorilla_Chr13_Retrocopia
ATATCTGAATATATTCGTGT-ACCGAAGATGAGAAGGA-TGAGCCCATTGAAATACCATC
GGA----AGACGAT-GGGACGGTGCTGCTGTCCATGGTTACAGCCCAGTTTCCAGGGGTG
TGTGGGCTTCGCTACAGAAATCCAGTGTCTCAGTGTA-------TGAGAGGTGTCTGGCT
G--GTAGAAGGAATTCTTCATGCCCCCGATGCTGGCTG-GGAAATCTGGTGTATGTTGTC
AACTATCCTAAAGATAACAAAAGAGAAATGGATGAGATAGATGCTTCATCATCTGTGAAA
GTGAAA-------AGAGCAGTCCAGAAAACATCTGATTTAGTAGTGTTGGG---------
------------------------TCTCGCATGGAAAACAACTGAGCAGGACCTGAAAGA
ATATTTTAGTACCTTTGGAGAAGTTCTTATGGT---GCAGGTCAAGAAAGATACTAAGAC
TGGT---------CATTCAAA-GAGGTTTGGCTTCGTTTGTTTTACGGAAGATGAAA-CA
CAGGTGAAAGTAATGTCACAGCTACATATGATAGATGGACGATGGTGTGACTGTAAACTT
CCCAATT-CT-AAGCAAAGCCCAGATAAGCCTTTGAGAAGCATGAAAGTGTTTGTGGGGC
GCTGAACAGAGGACATGACTGCGGATGAGCTGCAGCA-GTTCTTCTGTCAGTACGGGGAA
G-TGGTGGATGTCGTCATCCTCAAGCCATTCAGGACGTTT-GCCTTTGTTACATTTGCA-
--GATGATCAGG---------------TTGCGCAGTCTTTTTGTG--GAGAGGACTTGAT
CATTAAAGGAATCAGCATTCATA--TATCCAATGCCAAACCTAAGCAC------AATAGC
AATAGAC------------AGAAA--GAAGTGGAAGA-----TTTGGTGGTAATCCA--G
GTGGCTTTGGGAATCAGGGTGAATGTGGTAATAGTAGA-GGGGGTGGAGCTGT-------
--------TTTGGGAAACAATCAAGGTAGTAATATGGGTGG-----TGGGATAAACTTTG
CTGCATTCAGCATTAATCCAACCATGATGGCTGCAGC------------CCAGGCAGTGC
TACAAAGCAGTTGGGGTATGATAGGCATGTTAGCCAGCCAGCAGAACCAGTCAGGCC---
-----CATCGGGTAATAACCAAAACCAAGGCAACATGCAGAGGGAGCCAAACCAGGCCTT
CGGTTCTGGAAATAACTT------------------------------------------
------------------------------------------------------------
CTATAGTGGTTCTAATTCTGGTGCAGCAATT--GGTTGGGGGTCAGCAT-CAAATGCAGG
GTCGGG-----CAGTGGTTTTAATGGAGGCTTTGGCTCAAGCAT-GGATTCTAAGTCTT-
CTGGCTGGGGAATGTAG
>Gorilla:gorilla:gorilla_Gorilla_Chr2B_Retrocopia
ATGTCTGAATATATTCGGGTAACCGAAGATGAGAACGA-TGAGTCCATTGAAATACCATC
GGA----AGACGAT-GGGACGGTGCTGCTGTCCACGGTTACAGCCCAGTTTCCAGGGGCG
TGTGGGCTTCGCTGCAGGAATCCGGTGTCTCAATGTA-------TGAGAGGTGTCCGGCT
G--GTAGAAGGAATTCTGCATGCCCCCGATGCTGGCTGGAGAAATCTGGTGTATGTTGTC
AACTATCCGAAAGGTAACAAAAGAAAAATGGGTGAGACAGAAGGTTCATCAGCAGTGAAA
GTGAAA-------AGACCAGTCC-----------GATTTAATAGTGTTGGG---------
------------------------TCTCCCACGGAAAACAACTGAACAGGACCTGAAAGA
GTACTGTAGTACCTTTGGAGACGTTCTTACGGT---GCG---------------------
------------------------------------------------------------
------------------------------------------------------------
-----------G--CAAAGCCAAGATGAGCCTTTGAGAAGCAGAAAAGTGTTTGTAGGGC
GCCGTACGGAGGACATGACTGAGGATGAGCTGTGGGA-GTTCTTCTCTCAGTATGGGGAT
G-TGATGGATGTCTTCGTCCCC-AGCCGCTCAGGGCCTTT-GCCTTTGTTCCATTTGCA-
--GATGAACAGA---------------TAGCGCGGTCTCTTTGTG--GAGAGGACTCG--
-ATGAAAGGAATCAGCGTTCACA--TATCCAATGCCGAACCCAAGCGC------AATAGC
AATAGAC------------AGAAA--GAAGTGGAAGA-----TTTGGTGGTAATCCA--C
GTGGCTTTGGGAATCAGGGTGGATTTGGTAAGCGTAGA-GGCGGTGGAGCTGG-------
--------TTTGGGAAACAATCAAGGTAGGAATATGGGTGG-----TGGGATAAACTTTG
GTGCGTTCAGCATTAATCCAGCCATGATGGCTGCCCC------------CCAGGCAGTGC
TGCAGAGCAGTTGGTGTACGACGGGTGTGTTAGCCAGCCAGC-GAAGCAGCCAGGCC---
-----CATCGGATGATAACCAAAGCCAAGGCAACATGCAGAGGGAGCCAAACCAGGCCTT
CGGTTCTGGAAATAACTC------------------------------------------
------------------------------------------------------------
TTATAGTGGTTCTAATTTTGGTGCAGCAATT--GGTTGGGGATCAGCAT-CCAATGCAGG
GTTGGG-----CAGTGGTTTTAATGGCGGCTTTGGCTCAAGCAT-GGATTCTAAGTCTT-
CTGGCTG-GGAACGTAG
>Gorilla:gorilla:gorilla_Gorilla_Chr20_Retrocopia
ATGTCTGAATACACTAGGGTAAGTGAAGTTGAGAATAA-GGAGCTCGTTGAAATATCATC
AGA----AGACAAT-GGGGTGGTGCTGCTGTCCACAGTTACAGCCCAGTTTCCAGGGGCA
TGTGGACTTCACTACAAGAATCCAGTGTCTCAATGTA-------TGACAGGTATCCAGCT
G--GTAGAAGGAATTCTGCATG-CCCTGATGCTGACT--GGAAATCTGGTATATGTTGTC
AACTGTCCCAAAGATAACAAAAGAAAAATGGGTGAGACGG------------CAGTGAAA
GTGA---------AGAGCAGTCCAGAAAATATCTTATTTAATAGCGTTGGT-AATTAGTG
AGTTTTTGCTCTCAGTTTGTTTTTCCTCCTATGGAAA---------CAGGATCTGAAAGA
ATATTTTAGTACCTTTGGAGAAGT------------CCAAGTCAAGATAGATATTAAAAC
TGG-------------TCAAA-GGGGTTTGGCTTTGTTCATTTTATGGAGTATGAAA-CA
CACGTGAAAGTAATGTCACAGTGACATATGATAGATGGATGATGGTATGACTGTAAATTT
CCCAATT-CT-AAGCAAAGCCCAGATGAGCCTTTGAGAAGCAGAGAAGTGTTTGTGGGGC
GCTGTACAGAGGACATGACTGCAGATGAGCTATGGCA-GTTTTTCTGTCAGTACAAAGAA
G-TGGTGGATGTCTTCATCCCCAAGCCATTCAGGGCCTTT-GCCTTTGTTACATTTGCA-
--GTTGATCAGA---------------TTGCCCAATCTCTTTGTG--GAGAGGACTTGAT
CATTAAAGGACTCAGCATACATA--TATCCAGTGCCAAACCTAATCAC----ACAACAGC
AACAGAT------------AGAAA--GAAGTGGAAGA-----------------------
-----TTTGGGAATCTGAGTGGATTTGGTAACAGTAGA--GGGGTGGATCTGG-------
--------CTTGGAAAACAATCAAGGTACCAATATAGGTGG-----TAG-ATGAATTTTG
GTGTGCTCAGCATTAATCCAGCCATGATGGCTGCAGC------------CCAGGCAGCGC
TGCAGAGCAGTTGGGGTAGGATGAGCTTGTTAGCCAGCCAGCAGAACCAGTCAGGCC---
-----CATCAGGTAATAACCAAAGTCAAGGCAACATGCAAAGGGAGCCAAACCAGGTCTT
TGGTTCTAGAAATAACTC------------------------------------------
------------------------------------------------------------
TTACAGTGGTTCTAATTCTGGTGCAGCAATT--GGTTGGGAATCAGCAT-----------
--CAGG-----CAATGGTTTTAATGGAGGCTCTGGCTCAAGCGT-GGATTCTAAATCTT-
CTGGCTGGGAAATGTAG
>Gorilla:gorilla:gorilla_Gorilla_Chr8_Retrocopia
ATGTCTGAATATATTCGGGTAACTGAAAATGAGAACAG-TGAGCCCATTTAAATACCTTC
AGA----AGACGAA-GGGACGGTGCTGCTGTCCACAGTTACAGC-------CCAGGGGCA
CATGGGCTTTGCTACAGGAATCCAGTGTCTCAATGTA-------TGAGAGGTTTCCGGCT
G--GTAGAAGGAATTCTACATGCCCCCGATGCTGGCTGGGGAAATCTGGTGTATGTTTTC
AACTATCCCAAAGACAACAAAAGCAAAATGGATGAGACAGATGCTTCATCAGCAGTGAAA
GTGAAA----------------------------------A--GTTTTGGG---------
------------------------TCTCCCGTGGAAAACAACTGAACAGGATCTGAAAGA
ATATTTTAGTACTTTTGGAGAAGTTCTTACAGT---GCAGGTCAAGAAAGATATTAAGAC
TGGT---------CATTCAGA-GGGGTTTGGCTTTATTCATTTTATAGAATATGAAA-CA
CAGGTGAAAGTAATGTCACATTGACATATGATAGATGGACAATGGTGTGACTGTAAACTT
GCTAATT-CT-AAGCAAAGCCCAGATGAA-CACTGAGAAGCAGAAAAGTGTTTTTGGGGC
A--GTACAGAGAACATAACTGTGGATGAGCTGTCGCA-G---TTCTGTCAGTACGGGGAA
G-TGGTGGATGTCTTCATCCCCAAGCCGTTCAGGGCCTTT-GCCTTTGTTACATTTGCA-
--GATGATCAGGTTGCTCAA-------TCTCTCAATCTCTTTGTG--GAGAGGACTTGAT
CATTAAAGGAATCAGTGTTCAAA--TACCCAATGCC-AACCTAAGGAC------AATAGC
AAT----------------AGAAA--GAAGTGGAAGA-----TTTGGTGGTAATCCA--G
GTGGCTTTGGGAATCAGGGTGGATTTGGTAATAGTAGA-GAGGATGGAGCTGG-------
--------TTTGGGAAACAACCAAGGTAGTATTATGGGTGG-----TGGGATAAACTTTG
GTGAGTTCAGCATTAATCCAGCCATGATGGCTGCAGC------------CCAGGCAGTGC
TACAGAGCAGTTGGGGTATCATGGGCGTGTTAGCCAGCCAGCAGAGCCAGTCAGGCC---
-----CATTGCGTAATAACCAAAGCCAAGGCAACATGCAGAGGGAGCCAAACCAGGCCTT
CGATTCTGGAAATAACTC------------------------------------------
------------------------------------------------------------
--ATAGTGGTTCTAATTCTGGGGCAGCAATT--GGTTGGGGATCAGCAT-CAAAAGCAGG
GTGGGG-----CAGTGGTTTTAATGAAGGCTTTGGCTCAAGCAT-GGATTCTAAGTCTT-
CTGGCTGGGGAATGTAG
>Gorilla:gorilla:gorilla_Gorilla_Chr6_Retrocopia
AAATCTGCATGTATTCAGGTAACTAGAGACAAGAATTA-TGAGCCCATTGAAATACCATC
AGA----AGATGAT-AGAACAGTGCTGCTGCCCACAGTTACAGCCCAGTTTCCAGGGGCA
TGTGGGCTCCCCTACAGGATTCCAGTGTCTCA-GGTA-------TTAGGAGTGTCT-GCT
G--GTAGAAGGAATTCTGCATGCCCCCAGTGCTGGCTGGGGAAATTTGGTGTACGTTGTC
AACTATTCTGTAGATAACTACAGAAAAAGGGAAAAGACAGATACTTCATTAGCCATAAAA
GTGAAA-------AGAGCAGTCCAGAAAACATCTGCTTTAGCAGTGTTGGG---------
------------------------TCTCCCATGGAAAACAACTGAACAGGATCTGAAAGA
ATATTTGAGTACCTTTGGAGAAATTCTTATGGT---TCAGGTCAAGAAGGATGTTAGAAC
TGGC---------TATTCAAA-GGGGTTTGCCTTTGTTCATTTTATAAAATATGAAA-CC
CAGGTGAAAG-AATGTCACAGCAACATAAGACAGATAGATGATGGTGTGACTGTACAGTT
CCTAACT-CTAAAGCAAACACCGAATGAGACTTTGAGAAGCAAAAAGATGTTTGTGGGGT
GTTGTACAGAGATTATGAATTCTGATAAGCTGCAGCA-GTTCTTTGGTCATTGCAGAGAA
G-TGATAGATGTCTTCATTTCCAAACCATTCAGGGGCTTT-GCCTTTCTTACATT-GCA-
--GATGATTAGC---------------TTGCCCAGTCTCTTTGTG--GAGAGGACTTGAT
TATTAAGGGAATCAGCATACATA--TATCCAATGC-AAGTGTAAGCAC------AATAGC
AATAGAC------------AGAAA--GAGGTGGAAGA-----TTTGGTGGT-TTCCA--G
GTAGCTTTGGGAATCAGAGCGGATTTGGTAACTGTAGT-GGGAGTGGAGCAGA-------
--------CCTGAGAAACAATCAAGGTAG-AACATGGAGGG-----TGGAATGA------
------------------------------------------------------------
------------------------------------------------------------
------------------------------------------------------------
------------------------------------------------------------
------------------------------------------------------------
------------------------------------------------------------
------------------------------------------------------------
-----------------
>Prolemur:simus_Greater:bamboo:lemur_MPIZ01001738.1_ENSPSMG00000024432_TARDBP
ATGTCTGAATATATTCGGGTAACCGAAGATGAGAATGA-TGAACCCATTGAAATACCATC
AGA----AGACGAT-GGGACCGTACTGCTGTCCACAGTTACAGCCCAGTTTCCAGGGGCC
TGTGGGCTGCGCTACAGGAATCCAGTGTCTCAATGTA-------TGAGAGGTGTCCGGCT
G--GTAGAAGGAATTCTGCATGCCCCCGATGCTGGTTGGGGGAATCTGGTATATGTTGTG
AACTATCCCAAAGATAACAAAAGAAAAATGGATGAGACAGATGCTTCATCAGCAGTGAAG
GTGAAA-------AGAGCAGTCCAGAAAACATCTGATTTAATCGTGTTGGG---------
------------------------TCTCCCATGGAAAACAACTGAACAGGATCTAAAGGA
ATATTTTAGTACCTTTGGTGAAGTTCTTATGGT---GCAGGTCAAGAAAGATATTAAAAC
TGGT---------CATTCAAA-AGGGTTTGGCTTTGTTCGTTTTACGGAATATGAAA-CG
CAGGTGAAAGTAATGTCACAGCGACATATGATAGATGGACGATGGTGTGACTGTAAACTT
CCTAATT-CT-AAGCAAAGCCCAGACGAGCCTTTGAGAAGCAGAAAGGTGTTTGTTGGGC
GTTGCACAGAGGACATGACTGCTGATGAGCTGCGGCA-GTTCTTTTGTCAGTATGGAGAA
G-TGGTAGATGTCTTCATTCCCAAACCGTTCAGGGCTTTT-GCCTTTGTTACATTTGCT-
--GATGATCAGG---------------TTGCCCAGTCTCTTTGTG--GAGAGGACTTGAT
CATTAAAGGAATCAGCGTCCATA--TATCCAATGCCGAACCTAAGCAC------AATAGC
AATAGACAGTT--------AGAAA--GAAGTGGAAGA-----TTTGGTGGTAATCCA--G
GTGGCTTTGGGAATCAGGGTGGTTTTGGTAATAGTAGA-GGGGGTGGAGCTGG-------
--------CTTGGGAAATAATCAAGGTAGTAATATGGGTGG-----CGGGATGAACTTTG
GTGCTTTCAGCATTAATCCAGCAATGATGGCTGCAGC------------CCAGGCAGCGC
TGCAGAGCAGTTGGGGTATGATGGGCATGTTAGCCAGTCAGCAGAACCAGTCGGGCC---
-----CATCCGGTAATAACCAAAGCCAAGGCAACATGCAGAGAGAGCCAAATCAGGCCTT
TGGCTCTGGAAATAACTC------------------------------------------
------------------------------------------------------------
TTATAGTGGTTCTAATTCTGGTGCAGCGATT--GGTTGGGGATCAGCAT-CAAATGCAGG
GTCAGG-----CAGTGGTTTTAACGGAGGCTTTGGTTCTAGCAT-GGATTCCAAATCTT-
CTGGCTGGGGAATGTAG
>Prolemur:simus_Greater:bamboo:lemur_MPIZ01000479.1_retrocopia
ATGTCTGAATATGTTCGGGTAACTGAAGACGAGAATGA-CGAGCCCACGGAAACGCCATC
GGG----AGGTGAC-GGGACGGTGCTGCTGGCCGCAGCTGCAGCCCAGTTCCCAGCGCCA
TGTCGGCTGCGCTGCGGGAGTCCCGGGTCGCAGTGTA-------GGAGAGGCCT-CGGCT
G--GTAGAAGGGATTCTGCAGGCGCCCGATGCTGGTTGGGGAAATCTGACA-ATGTTGTC
AACTATCCCAAAGGTAACAAAAGAAAAATGGAAGAGACAGAAGCTTCGCCAGCAGTGAAA
GTGACC-------AGAGCAGTCCGGAAAACATCTGACTTAATAGAGTCG-----------
------------------------CATCCCACGGAAGAC-GCTGCACAGGATCTAAAGGG
AT-----AGTACCTTTGGAGAAGTTCTTATGGT---GCAGGTCAAGAAAGATGTTAAAAT
TCCT---------CATTCAAA-AGGGTTTGGCTTCATTCTTTTCACAGAATATGAAACCC
CAGGTGAAAGTGATGTCACAGCAACATATGACAGACGGATGACGTTGTGGCTGTAAACTT
CCTCATT-----------------------------------------------------
------------------------------------------------------------
------------------------------------------------------------
------------------------------------------------------------
------------------------------------------------------------
------------------------------------------------------------
------------------------------------------------------------
------------------------------------------------------------
------------------------------------------------------------
------------------------------------------------------------
------------------------------------------------------------
------------------------------------------------------------
------------------------------------------------------------
------------------------------------------------------------
------------------------------------------CT----------------
-----------------
>Propithecus:coquereli_Coquerel's:sifaka_KQ027843.1_TARDBP
ATGTCTGAATATATTCGGGTAACGGAAGATGAGAATGA-CGAACCCATTGAAATACCGTC
AGA----AGACGAT-GGGACGGTGCTGCTATCCACAGTTACAGCCCAGTTTCCAGGGGCA
TGTGGGCTGCGCTACAGGAATCCAGTGTCTCAATGTA-------TGAGAGGTGTCCGACT
G--GTAGAAGGAATTCTGCATGCCCCTGATGCTGGTTGGGGGAATCTGGTATATGTTGTG
AACTATCCCAAAGATAACAAAAGAAAAATGGATGAGACAGATGCTTCATCAGCAGTGAAG
GTGAAA-------AGAGCAGTCCAGAAAACATCTGATTTAATCGTGTTGGG---------
------------------------TCTCCCATGGAAAACAACTGAACAGGATCTAAAGGA
ATATTTTAGTACCTTTGGTGAAGTTCTTATGGT---GCAGNNNNNNNNNNNNNNNNNNNN
NNNN---------NNNNNNNN-NNNNNNNNNNNNNNNNNNNNNNNNNNNNNNNNNNN-NN
NNNNNNNNNNNNNNNNNNNNNNNNNNNNNNNNNNNNNNNNNNNNNNNNNNNNNNNNNNNN
NNNNNNN-NN-NNNCAAAGCCTAGATGAGCCTTTGAGAAGCAGAAAGGTGTTTGTTGGGC
GTTGTACCGAGGACATGACTGCTGACGAGCTGCGGCA-GTTCTTTTGTCAGTATGGAGAA
G-TGGTAGATGTCTTCATTCCCAAACCGTTCAGGGCTTTT-GCCTTTGTTACATTTGCT-
--GATGATCAGG---------------TTGCCCAGTCTCTTTGTG--GAGAGGACTTGAT
CATTAAAGGAATCAGCGTCCATA--TATCCAATGCGGAACCTAAGCAC------AATAGC
AATAGACAGTT--------AGAAA--GAAGTGGAAGA-----TTTGGTGGTACTCCA--G
GTGGCTTTGGGAATCAGGGTGGATTTGGTAATAGTAGA-GGGGGTGGAGCTGG-------
--------CTTGGGAAACAATCAAGGTAGTAATATGGGTGG-----CGGGATGAACTTTG
GTGCTTTCAGCATTAATCCAGCAATGATGGCCGCAGC------------CCAGGCAGCGC
TGCAGAGCAGTTGGGGTATGATGGGCATGTTAGCCAGTCAGCAGAACCAGTCGGGCC---
-----CATCAGGTAATAACCAAAGCCAAGGCAACATGCAGAGAGAGCCAAATCAGGCCTT
TGGCTCTGGAAATAACTC------------------------------------------
------------------------------------------------------------
TTATAGTGGTTCTAATTCTGGTGCAGCGATT--GGTTGGGGATCAGCAT-CAAATGCAGG
GTCAGG-----CAGTGGTTTTAACGGAGGCTTTGGCTCAAGCAT-GGATTCCAAATCTT-
CTGGCTGGGGAATGTAG
>Propithecus:coquereli_Coquerel's:sifaka_KQ023781.1_retrocopia
ATGTCTGAATATATTCGGGTAACTGGAGA----------TGAGCCCATTGAAATGCCATC
CAG----AGAGGAC-AGGACGGTGCTGCTGTCAGCAGCTGCAGCCCAGTTTCCAGCGGCA
TGTGGGCTGTGCTGCAGGGATCCCAGGTCTCAATGTA-------CGAGAGGCAT-CGGCT
G--GTAGAAGGAATTCTGCAGGTCCCTGATGCTGGTTAGGGAAATCTGATATATGTTGTC
AACTATCCCAAAGATAACAAAAGAAAAATGGACGAGACAGAAGCTTCACCAGCAGTGAAA
GTGACA-------AGAGCAGTCCGGAAAGCATCTGATTTAATAGAGTTGCA---------
------------------------TCCCC-------------------------------
------------------------------------------------------------
------------------------------------------------------------
---------------------------ATGGNGGATGGATGACGTTGTGGCTGTAAACTT
CCTCACT-CT-AAGCAAAGCCTGGATGAGCCTTTGAGAAGCAGAAGGGGGTTTGCTGGGT
GTTGTACAGAAGACAGGACTGCTGGTGAGC-GCGGCA-GTTCTTTTGTCAGTGCGGAGAA
G-CGGTAGACGTCTTGGTTCCCAAGCCATTCAGGGCTTTT-GCCTCCGTTCCATTTGCA-
--GATGAGCAGG---------------CTGCCCAATCTCTTTGTG--GAGAGGGCTTGAC
CATTAAAGGAATCTGCCTACATG--TATCTGGTGCCGAACCTCAGCAC------GATCGC
AATAGAC------------GGAAA--GACATGGAAGA-----TTTGGTGGTAATTCA--G
GTGGCTTTGGGAATCAGGGTGGATTTGGTAATAGCAGAGGGGGGCAGAGCTGG-------
--------CTTGGGAAACAATCAAGGCAGTGATATGGGTGG-----CGGGATGGACTTTG
GTGCTTTCAGCATTAATCCAGTAAGGGCGGCTGCAG-------------CCAGGCAGTGC
TGCGGAGCAGTCGGGGCATG-TGGGCATGTTAGCCGGTCCGCAGAACCAGTCAGGCC---
-----CACCGAGTGACAGCCAGAGCCAAGGCCACATGCAGAGAGAGCCAAATCAGGCCTT
TGGCTCTGGAAGTAACTC------------------------------------------
------------------------------------------------------------
TTACCATGTTTCTAATTCTGGTCCAGCGATT--GGTTGGGGATCAGCAT-CCAATGCAGT
GGCGGG-----CAATGGTTTTAGTGGAGGCCTTGGCTCAAGCAT-GGATTCCAAATCTT-
CTGGCTGGGGAGTGTAG
>Microcebus:murinus_Mouse:Lemur_XM:012791407.2_Chr2_TARDBP
ATGTCTGAATATATTCGGGTAACCGAAGATGAGAACGA-CGAACCCATTGAAATACCATC
AGA----AGACGAT-GGGACGGTGCTGCTATCCACAGTTACAGCCCAGTTTCCAGGGGCA
TGTGGGTTGCGCTACAGGAATCCAGTGTCTCAATGTA-------TGAGAGGTGTTCGGCT
G--GTAGAAGGAATTCTGCATGCCCCGGATGCTGGTTGGGGGAATCTGGTGTATGTTGTG
AACTATCCTAAAGATAACAAAAGAAAAATGGATGAGACAGATGCTTCATCGGCAGTGAAG
GTGAAA-------AGAGCAGTCCAGAAAACATCTGATTTAATCGTGTTGGG---------
------------------------TCTCCCGTGGAAAACAACTGAACAGGATCTAAAGGA
ATATTTTAGTACCTTTGGTGAAGTTCTTATGGT---GCAGGTCAAGAAAGATATTAAGAC
TGGT---------CATTCAAA-AGGATTTGGCTTTGTTCTTTAC---GGATATNGAA-CC
CAGGTGAAAGTAATGTCACAGCGACATATGATAGATGGACGATGGTGTGACTGTAAACTT
CCTAATT-CT-AAGCAAAGCCCAGATGAGCCTTTGAGAAGCAGAAAAGTGTTTGTTGGGC
GTTGTACAGAGGACATGACTGCTGATGAGCTGCGGCA-GTTCTTTTGTCAGTATGGAGAA
G-TGGTAGATGTCTTCATTCCCAAACCATTCAGGGCTTTT-GCCTTTGTTACATTTGCT-
--GATGATCAGG---------------TTGCCCAATCTCTTTGTG--GAGAGGACTTGAT
CATTAAAGGAATCAGCGTCCATA--TATCCAATGCCGAACCTAAGCAC------AATAGC
AATAGACAGTT--------AGAAA--GAAGTGGAAGA-----TTTGGTGGTAATCCA--G
GTGGCTTTGGGAATCAGGGTGGATTTGGTAATAGTAGG-GGGGGTGGAGCTGG-------
--------CTTGGGAAACAATCAAGGCAGTAATATGGGTGG-----TGGGATGAACTTTG
GTGCTTTCAGCATTAATCCAGCAATGATGGCTGCAGC------------CCAGGCAGCGC
TGCAGAGCAGTTGGGGTATGATGGGCATGTTAGCCAGTCAGCAGAACCAGTCGGGCC---
-----CATCAGGTAATAACCAAAGCCAAGGCAACATGCAGAGAGAGCCAAATCAGGCCTT
TGGCTCTGGAAATAACTC------------------------------------------
------------------------------------------------------------
TTATAGTGGTTCTAATTCTGGTGCAGCAATT--GGTTGGGGATCAGCAT-CAAATGCAGG
GTCAGG-----CAGTGGTTTTAACGGAGGCTTTGGCTCAAGCAT-GGATTCCAAATCTT-
CGGGCTGGGGAATGTAG
>Vulpes:vulpes_Red:fox_ENSVVUG00000027110_TARDBP
ATGTCCGAGTACATTCGGGTGACGGAGGACGAGAACGA-CGAGCCCATCGAGATCCCGTC
GGA----GGATGAC-GGCACCGTGCTGCTGTCCACCGTCACCGCCCAGTTCCCCGGGGCG
TGCGGGCTGCGCTACCGGAACCCGGTGTCCCAGTGCA-------TGCGGGGCGTGCGGCT
G--GTGGAGGGGATCCTGCACGCCCCCGACGCCGGCTGGGGCAACCTGGTGTACGTGGTC
AACTACCCCAAAGATAACAAACGAAAAATGGATGAGACAGATGCTTCTTCAGCAGTGAAA
GTGAAA-------AGAGCTGTCCAGAAAACTTCTGATTTAATAGTGTTGGG---------
------------------------TCTTCCGTGGAAAACGACTGAACAGGATCTAAAAGA
ATATTTTAGTACCTTTGGAGAAGTTCTTATGGT---TCAGGTCAAGAAAGATATTAAAAC
TGGT---------CATTCAAA-GGGGTTTGGCTTTGTTCGTTTTACGGAGTATGAAA-CC
CAGGTTAAAGTAATGTCACAGCGACATATGATAGATGGACGGTGGTGTGATTGTAAACTT
CCTAATT-CT-AAGCAAAGCCCAGATGAGCCTCTGAGAAGTAGGAAGGTGTTTGTTGGGC
GCTGTACGGAGGACATGACCGCCGACGAGCTGCGGCA-GTTCTTCTGCCAGTACGGAGAA
G-TGGTAGACGTCTTCATTCCCAAACCGTTCAGGGCCTTT-GCCTTTGTTACATTTGCA-
--GATGATCAGG---------------TTGCCCAGTCTCTTTGTG--GAGAGGACTTGAT
CATTAAAGGAATCAGCGTACATA--TATCCAATGCTGAACCTAAGCAC------AATAGC
AATAGACAGTT--------AGAAA--GAAGTGGAAGA-----TTTGGTGGTAATCCA--G
GTGGCTTTGGGAATCAGGGTGGATTTGGTAACAGTAGA-GGGGGTGGAGCTGG-------
--------TTTGGGAAACAATCAAGGTAGTAATATGGGTGG-----AGGGATGAACTTTG
GTGCTTTTAGCATTAATCCGGCTATGATGGCTGCGGC------------CCAGGCAGCGC
TGCAGAGCAGCTGGGGCATGATGGGCATGTTAGCCAGTCAGCAGAACCAGTCGGGCC---
-----CATCAGGTAACAACCAAAGCCAAGGCAACATGCAGAGGGAGCCAAATCAGGCCTT
TGGTTCTGGAAATAACTC------------------------------------------
------------------------------------------------------------
CTATAGCGGTTCTAATTCAGGTGCAGCGATT--GGTTGGGGATCCGCAT-CAAATGCAGG
GTCAGG-----CAGCGGTTTTAATGGAGGCTTTGGCTCAAGCAT-GGATTCTAAATCCT-
CTGGCTGGGGGATGTAG
>Balaenoptera:musculus_Blue:whale_ENSBMSG00010006617_TARDBP
ATGTCCGAATATATTCGGGTAACCGAAGATGAGAACGA-CGAGCCCATTGAAATACCATC
AGA----AGACGAT-GGGACAGTGCTGCTGTCCACAGTTACAGCCCAGTTTCCAGGGGCA
TGTGGGCTTCGCTACAGGAATCCAGTGTCTCAATGTA-------TGAGAGGGGTCCGTCT
G--GTAGAAGGCATTCTGCACGCCCCTGATGCTGGCTGGGGGAACCTGGTGTATGTTGTC
AACTATCCCAAAGATAACAAAAGGAAAATGGATGAAACAGATGCTTCATCAGCAGTGAAA
GTGAAA-------AGAGCAGTCCAGAAAACATCTGATTTAATAGTGTTGGG---------
------------------------TCTCCCATGGAAAACAACTGAACAGGATCTAAAAGA
ATATTTTAGTACCTTTGGAGAAGTTCTTATGGT---TCAGGTCAAGAAAGATATTAAAAC
TGGT---------CATTCAAA-AGGGTTTGGCTTTGTTCGTTTTACGGAATATGAAA-CC
CAGGTGAAAGTAATGTCACAGCGACATATGATAGATGGACGATGGTGTGACTGTAAACTT
CCAAATT-CT-AAGCAAAGCCCAGATGAGCCTTTGAGAAGCAGAAAGGTGTTTGTTGGGC
GTTGTACGGAAGACATGACTGCTGATGAGTTGCGGCA-GTTTTTTTGCCAGTACGGAGAA
G-TGGTAGATGTCTTCATTCCCAAACCGTTCAGGGCTTTT-GCCTTTGTTACGTTTGCA-
--GATGATCAGG---------------TTGCCCAATCTCTTTGTG--GAGAGGACTTGAT
CATTAAAGGAATCAGCGTACATA--TATCCAATGCTGAACCTAAACAC------AATAGC
AATAGACAGTT--------AGAAA--GAAGTGGAAGA-----TTTGGTGGTAATCCA--G
GTGGCTTTGGGAATCAGGGTGGATTTGGTAACAGTAGA-GGGGGTGGAGCTGG-------
--------TTTGGGAAACAATCAAGGTAGTAATATGGGCGG-----AGGGATGAACTTTG
GTGCTTTTAGCATTAATCCAGCAATGATGGCTGCAGC------------CCAGGCAGCTC
TGCAGAGCAGCTGGGGTATGATGGGCATGTTAGCCAGTCAGCAGAACCAGTCAGGCC---
-----CATCGGGTAATAACCAAAGCCAAGGCAACATGCAGAGGGAGCCAAATCAGGCTTT
TGGTTCTGGAAATAACTC------------------------------------------
------------------------------------------------------------
TTATACTGGTTCTAATTCAGGTGCAGCAATT--GGTTGGGGATCAGCAT-CAAATGCAGG
GTCAGG-----CAGTGGTTTTAATGGAGGCTTTGGCTCAAGTAT-GGATTCTAAATCTT-
CTGGCTGGGGAATGTAG
>Loxodonta:africana_Elephant_ENSLAFG00000014421_scaffold_26_TARDBP
ATGTCTGAGTATATTCGGGTAACAGAAGATGAGAATGA-TGAACCTATTGAAATACCATC
AGA----AGATGAT-GGAACGGTGCTGCTGTCCACGGTTACAGCCCAGTTTCCAGGGGCA
TGTGGCCTACGCTACAGGAATCCAGTATCTCAGTGTA-------TGAGAGGTGTCCGCCT
A--GTAGAAGGAATTCTGCATGCCCCTGATGCTGGCTGGGGAAATCTGGTCTACGTTGTC
AACTATCCCAAAGATAACAAAAGAAAAATGGATGAGACGGATGCGTCTTCAGCAGTGAAA
GTGAAG-------AGAGCAGTCCAGAAAACATCCGATTTGATAGTGTTGGG---------
------------------------CCTCCCATGGAAAACAACCGAGCAGGATCTAAAAGA
ATATTTTAGTACCTTTGGAGAAGTTCTTATGGT---GCAGGTCAAGAAAGATATTAAAAC
TGGT---------CATTCAAA-AGGGTTTGGCTTTGTTCGTTTTACGGAATATGAAA-CC
CAGGTGAAAGTAATGTCACAGCGACATATGATAGATGGGCGATGGTGCGACTGTAAACTT
CCGAATT-CT-AAGCAAAGCCCAGATGAGCCTTTGAGGAGCAGAAAGGTGTTCGTTGGGC
GTTGTACAGAGGACATGACCGCTGATGAGTTGCGGCA-GTTCTTCTGCCAGTATGGAGAA
G-TGGTAGATGTCTTCATTCCCAAACCGTTCAGGGCTTTT-GCCTTTGTTACATTTGCA-
--GATGATCAGG---------------TTGCCCAGTCTCTTTGTG--GAGAGGACTTGAT
CATTAAAGGAATCAGCGTACATA--TATCCAATGCTGAACCTAAGCAC------AATAGC
AATAGACAGTT--------AGAAA--GAAGTGGAAGA-----TTTGGTGGTAATCCA--G
GTGGCTTTGGGAATCAGGGTGGATTTGGTAACAGTCGA-GGGGGTGGGGCTGG-------
--------CTTGGGAAACAATCAAGGTAGTAATATGGGTGG-----AGGGATGAACTTTG
GGGCTTTCAGCATTAACCCAGCGATGATGGCTGCAGC------------CCAAGCAGCGC
TGCAGAGCAGCTGGGGTATGATGGGCATGCTAGCCAGTCAGCAGAACCAGTCAGGTC---
-----CATCAGGTAATAACCAAAGCCAAGGCAATATGCAGAGGGAGCCAAATCAGGCCTT
TGGTTCTGGAAATAACTC------------------------------------------
------------------------------------------------------------
TTACAGTGGCTCCAATTCTGGTGCAGCCATT--GGCTGGGGATCAGCAT-CCAACCCAGG
GTCAGG-----CAGTGGTTTTAATGGAGGCTTTGGCTCCAGCAT-GGATTCCAAGTCCT-
CTGGTTGGGGGATGTAG
