# Supplementary material for: Identification of multiple TAR DNA binding protein retropseudogene lineages during the evolution of primates
Source: Sci Rep. 2022 Mar 9;12:3823. doi: 10.1038/s41598-022-07908-8 (PMC8907276; doi:10.1038/s41598-022-07908-8)
Supplement: Supplementary file 9 — Supplementary Table 1. [file 41598_2022_7908_MOESM9_ESM.xlsx]

## Sheet: Supplementary Table S1
Supplementary Table S1. Accession numbers of the TARDBP genes used in this study
Gene symbol	Scientific name	Common name	Ensembl Gene	Location	Secuence Lengh
TARDBP	Homo sapiens	Human	ENSG00000120948	Chr1	1245
Retrocopy	Homo sapiens	Human	ENSG00000238213	Chr13	1233
Retrocopy	Homo sapiens	Human	ENSG00000238213	Chr2	1083
Retrocopy	Homo sapiens	Human		Chr20	1203
Retrocopy	Homo sapiens	Human		Chr8	1209
Retrocopy	Homo sapiens	Human		Chr6	927
TARDBP	Colobus angolensis palliatus	Angola colobus	ENSCANG00000030022	KN979929.1	1245
Retrocopy	Colobus angolensis palliatus	Angola colobus		KN980696.1	1231
Retrocopy	Colobus angolensis palliatus	Angola colobus		KN985789.1	1095
Retrocopy	Colobus angolensis palliatus	Angola colobus		KN982473.1	1243
Retrocopy	Colobus angolensis palliatus	Angola colobus		KN985901.1	1204
Retrocopy	Colobus angolensis palliatus	Angola colobus		KN980462.1	1188
TARDBP	Rhinopithecus bieti	Black snub-nosed monkey	ENSRBIG00000034783	MCGX01006123.1	1245
Retrocopy	Rhinopithecus bieti	Black snub-nosed monkey		MCGX01007792.1	1250
Retrocopy	Rhinopithecus bieti	Black snub-nosed monkey		MCGX01003508.1	1086
Retrocopy	Rhinopithecus bieti	Black snub-nosed monkey		MCGX01008277.1	1203
Retrocopy	Rhinopithecus bieti	Black snub-nosed monkey		MCGX01000521.1	1193
Retrocopy	Rhinopithecus bieti	Black snub-nosed monkey		MCGX01003108.1	975
TARDBP	Saimiri boliviensis boliviensis	Bolivian squirrel monkey	ENSSBOG00000028814	JH378185.1	1182
Retrocopy	Saimiri boliviensis boliviensis	Bolivian squirrel monkey	ENSSBOG00000022837	JH378296.1	1230
Retrocopy	Saimiri boliviensis boliviensis	Bolivian squirrel monkey		JH378126.1	1215
Retrocopy	Saimiri boliviensis boliviensis	Bolivian squirrel monkey		JH378159.1	1189
Retrocopy	Saimiri boliviensis boliviensis	Bolivian squirrel monkey		JH378112.1	869
TARDBP	Pan paniscus	Bonobo	ENSPPAG00000039086	Chr1	1245
Retrocopy	Pan paniscus	Bonobo		Chr13	1239
Retrocopy	Pan paniscus	Bonobo		Chr2B	1084
Retrocopy	Pan paniscus	Bonobo		Chr20	1203
Retrocopy	Pan paniscus	Bonobo		Chr6	927
Retrocopy	Pan paniscus	Bonobo		Chr8	1209
TARDBP	Otolemur garnettii	Bushbaby	ENSOGAG00000016721	GL873586.1	1245
TARDBP	Cebus capucinus imitator	Capuchin	ENSCCAG00000025859	KV389441.1	1245
Retrocopy	Cebus capucinus imitator	Capuchin		KV389464.1/KV389799.1	1225
Retrocopy	Cebus capucinus imitator	Capuchin		KV389814.1	1236
Retrocopy	Cebus capucinus imitator	Capuchin		KV389671.1	1000
TARDBP	Pan troglodytes	Chimpanzee	ENSPTRG00000000136	Chr1	1245
Retrocopy	Pan troglodytes	Chimpanzee		Chr13	1239
Retrocopy	Pan troglodytes	Chimpanzee		Chr2B	1084
Retrocopy	Pan troglodytes	Chimpanzee		Chr20	1203
Retrocopy	Pan troglodytes	Chimpanzee		Chr8	1209
Retrocopy	Pan troglodytes	Chimpanzee		Chr6	927
TARDBP	Macaca fascicularis	Crab-eating macaque	ENSMFAG00000002750	Chr1	1245
Retrocopy	Macaca fascicularis	Crab-eating macaque		Chr17	1237
Retrocopy	Macaca fascicularis	Crab-eating macaque		Chr12	1095
Retrocopy	Macaca fascicularis	Crab-eating macaque		Chr8	1184
Retrocopy	Macaca fascicularis	Crab-eating macaque		Chr10	1189
Retrocopy	Macaca fascicularis	Crab-eating macaque		Chr4	991
TARDBP	Mandrillus leucophaeus	Drill	ENSMLEG00000041791	KN977452.1	1245
Retrocopy	Mandrillus leucophaeus	Drill		KN976126.1	1238
Retrocopy	Mandrillus leucophaeus	Drill		KN974207.1	1098
Retrocopy	Mandrillus leucophaeus	Drill		KN974495.1	1212
Retrocopy	Mandrillus leucophaeus	Drill		KN979194.1	1193
Retrocopy	Mandrillus leucophaeus	Drill		KN979091.1	984
TARDBP	Theropithecus gelada	Gelada	ENSTGEG00000018238	QGDE01000089.1	1245
Retrocopy	Theropithecus gelada	Gelada		Chr17	1237
Retrocopy	Theropithecus gelada	Gelada		Chr12	1093
Retrocopy	Theropithecus gelada	Gelada		Chr8	1209
Retrocopy	Theropithecus gelada	Gelada		Chr10	1193
Retrocopy	Theropithecus gelada	Gelada		Chr4	922
Retrocopy	Nomascus leucogenys	Gibbon	ENSNLEG00000026620	Chr5	1238
Retrocopy	Nomascus leucogenys	Gibbon		Chr22a	1024
Retrocopy	Nomascus leucogenys	Gibbon		Chr3	919
TARDBP	Nomascus leucogenys	Gibbon	ENSNLEG00000009512	Chr24	1245
Retrocopy	Nomascus leucogenys	Gibbon		Chr11	1138
TARDBP	Rhinopithecus roxellana	Golden snub-nosed monkey	ENSRROG00000039927	KN299464.1	1245
Retrocopy	Rhinopithecus roxellana	Golden snub-nosed monkey		KN296339.1	1239
Retrocopy	Rhinopithecus roxellana	Golden snub-nosed monkey		KN300094.1	1083
Retrocopy	Rhinopithecus roxellana	Golden snub-nosed monkey		KN294978.1	1209
Retrocopy	Rhinopithecus roxellana	Golden snub-nosed monkey		KN298906.1	1193
TARDBP	Aotus nancymaae	Ma's night monkey	ENSANAG00000035249	KZ198178.1	1245
Retrocopy	Aotus nancymaae	Ma's night monkey		KZ195588.1	1232
Retrocopy	Aotus nancymaae	Ma's night monkey		KZ205749.1	951
Retrocopy	Aotus nancymaae	Ma's night monkey		KZ199182.1	988
Retrocopy	Aotus nancymaae	Ma's night monkey		KZ204317.1	1204
TARDBP	Macaca mulatta	Macaque	ENSMMUG00000007456	Chr1	1245
Retrocopy	Macaca mulatta	Macaque		Chr17	1237
Retrocopy	Macaca mulatta	Macaque		Chr12	1098
Retrocopy	Macaca mulatta	Macaque		Chr8	1209
Retrocopy	Macaca mulatta	Macaque		Chr10	1194
Retrocopy	Macaca mulatta	Macaque		Chr4	984
TARDBP	Callithrix jacchus	Marmoset	ENSCJAG00000002381	NTIC01036611.1	1245
Retrocopy	Callithrix jacchus	Marmoset		NTIC01000001.1	1250
Retrocopy	Callithrix jacchus	Marmoset		NTIC01022223.1	990
Retrocopy	Callithrix jacchus	Marmoset		NTIC01034389.1	1198
TARDBP	Papio anubis	Olive baboon	ENSPANG00000017459	Chr1	1245
Retrocopy	Papio anubis	Olive baboon		Chr17	1237
Retrocopy	Papio anubis	Olive baboon		Chr12	1088
Retrocopy	Papio anubis	Olive baboon		Chr8	1209
Retrocopy	Papio anubis	Olive baboon		Chr10	1193
Retrocopy	Papio anubis	Olive baboon		Chr4	919
TARDBP	Pongo abelii	Orangutan	ENSPPYG00000001894	Chr1	1245
Retrocopy	Pongo abelii	Orangutan		Chr13	1239
Retrocopy	Pongo abelii	Orangutan		Chr2b	966
Retrocopy	Pongo abelii	Orangutan		Chr2b	1086
Retrocopy	Pongo abelii	Orangutan		Chr20	1227
Retrocopy	Pongo abelii	Orangutan		Chr6	927
TARDBP	Macaca nemestrina	Pig-tailed macaque	ENSMNEG00000030163	KQ008839.1	1245
Retrocopy	Macaca nemestrina	Pig-tailed macaque		KQ004896.1	1237
Retrocopy	Macaca nemestrina	Pig-tailed macaque		KQ008994.1	1098
Retrocopy	Macaca nemestrina	Pig-tailed macaque		KQ009380.1	1208
Retrocopy	Macaca nemestrina	Pig-tailed macaque		KQ009337.1	1193
Retrocopy	Macaca nemestrina	Pig-tailed macaque		KQ009194.1	851
TARDBP	Cercocebus atys	Sooty mangabey	ENSCATG00000031367	KQ012586.1	1221
Retrocopy	Cercocebus atys	Sooty mangabey		KQ009657.1	1228
Retrocopy	Cercocebus atys	Sooty mangabey		KQ009580.1	1102
Retrocopy	Cercocebus atys	Sooty mangabey		KQ012852.1	1184
Retrocopy	Cercocebus atys	Sooty mangabey		KQ012663.1	1193
Retrocopy	Cercocebus atys	Sooty mangabey		KQ009831.1	972
TARDBP	Carlito syrichta	Tarsier	ENSTSYG00000004077	KE931768.1	1245
Retrocopy	Carlito syrichta	Tarsier		KE944022.1	1211
TARDBP	Piliocolobus tephrosceles	Ugandan red Colobus	ENSPTEG00000033181	PDMG02000337.1	1245
Retrocopy	Piliocolobus tephrosceles	Ugandan red Colobus		PDMG02000260.1	1235
Retrocopy	Piliocolobus tephrosceles	Ugandan red Colobus		PDMG02000242.1	1095
Retrocopy	Piliocolobus tephrosceles	Ugandan red Colobus		PDMG02000116.1	1212
Retrocopy	Piliocolobus tephrosceles	Ugandan red Colobus		PDMG02000145.1	1187
Retrocopy	Piliocolobus tephrosceles	Ugandan red Colobus		PDMG02000083.1	990
TARDBP	Chlorocebus sabaeus	Vervet-AGM	ENSCSAG00000000785	Chr20	1245
Retrocopy	Chlorocebus sabaeus	Vervet-AGM	ENSCSAG00000019136	Chr21	1245
Retrocopy	Chlorocebus sabaeus	Vervet-AGM		Chr3	1237
Retrocopy	Chlorocebus sabaeus	Vervet-AGM		Chr10	1200
Retrocopy	Chlorocebus sabaeus	Vervet-AGM		Chr8	1212
Retrocopy	Chlorocebus sabaeus	Vervet-AGM		Chr2	1191
Retrocopy	Chlorocebus sabaeus	Vervet-AGM		Chr13	984
TARDBP	Gorilla gorilla gorilla	Gorilla	ENSGGOG00000015357	Chr1	1245
Retrocopy	Gorilla gorilla gorilla	Gorilla		Chr13	1239
Retrocopy	Gorilla gorilla gorilla	Gorilla		Chr2B	1083
Retrocopy	Gorilla gorilla gorilla	Gorilla		Chr20	1201
Retrocopy	Gorilla gorilla gorilla	Gorilla		Chr8	1200
Retrocopy	Gorilla gorilla gorilla	Gorilla		Chr6	924
TARDBP	Prolemur simus	Greater bamboo lemur	ENSPSMG00000024432	MPIZ01001738.1	1245
Retrocopy	Prolemur simus	Greater bamboo lemur		MPIZ01000479.1	531
TARDBP	Propithecus coquereli	Coquerel's sifaka		KQ027843.1	1245
Retrocopy	Propithecus coquereli	Coquerel's sifaka		KQ023781.1	1065
TARDBP	Microcebus murinus	Mouse Lemur	XM_012791407.2	Chr2	1242
TARDBP	Vulpes vulpes	Red fox	ENSVVUG00000027110	NBDQ01000089.1	1245
TARDBP	Balaenoptera musculus	Blue whale	ENSBMSG00010006617	Primary_assembly 1	1245
TARDBP	Loxodonta africana	Elephant	ENSLAFG00000014421	scaffold26	1245
