# Supplementary material for: Identification of multiple TAR DNA binding protein retropseudogene lineages during the evolution of primates
Source: Sci Rep. 2022 Mar 9;12:3823. doi: 10.1038/s41598-022-07908-8 (PMC8907276; doi:10.1038/s41598-022-07908-8)
Supplement: Supplementary file 10 — Supplementary Information 2. [file 41598_2022_7908_MOESM10_ESM.treefile]

#NEXUS
begin taxa;
	dimensions ntax=138;
	taxlabels
	'Aotus_nancymaae_Ma_s_night_monkey_ENSANAG00000035249_KZ198178.1_TARDBP'
	'Aotus_nancymaae_Ma_s_night_monkey_KZ195588.1_retrocopia'
	'Aotus_nancymaae_Ma_s_night_monkey_KZ199182.1_retrocopia'
	'Aotus_nancymaae_Ma_s_night_monkey_KZ204317.1_retrocopia'
	'Aotus_nancymaae_Ma_s_night_monkey_KZ205749.1_retrocopia'
	Balaenoptera_musculus_Blue_whale_ENSBMSG00010006617_TARDBP
	'Callithrix_jacchus_Marmoset_ENSCJAG00000002381_NTIC01036611.1_TARDBP'
	'Callithrix_jacchus_Marmoset_NTIC01000001.1_Retrocopia'
	'Callithrix_jacchus_Marmoset_NTIC01022223.1_retrocopia'
	'Callithrix_jacchus_Marmoset_NTIC01034389.1_retrocopia'
	Carlito_syrichta_Tarsier_ENSTSYG00000004077_TARDBP
	'Carlito_syrichta_Tarsier_KE944022.1_Retrocopia'
	'Cebus_capucinus_imitator_Capuchin_ENSCCAG00000025859_KV389441.1_TARDBP'
	'Cebus_capucinus_imitator_Capuchin_KV389464.1_KV389799.1_Retrocopia'
	'Cebus_capucinus_imitator_Capuchin_KV389464.1_retrocopia'
	'Cebus_capucinus_imitator_Capuchin_KV389540.1_Retrocopia'
	'Cebus_capucinus_imitator_Capuchin_KV389671.1_Retrocopia'
	'Cebus_capucinus_imitator_Capuchin_KV389814.1_Retrocopia'
	'Cercocebus_atys_Sooty_mangabey_ENSCATG00000031367_KQ012586.1_TARDBP'
	'Cercocebus_atys_Sooty_mangabey_KQ009580.1_Retrocopia'
	'Cercocebus_atys_Sooty_mangabey_KQ009657.1_Retrocopia'
	'Cercocebus_atys_Sooty_mangabey_KQ009831.1_retrocopia'
	'Cercocebus_atys_Sooty_mangabey_KQ012663.1_retrocopia'
	'Cercocebus_atys_Sooty_mangabey_KQ012852.1_Retrocopia'
	Chlorocebus_sabaeus_Vervet-AGM_Chr10_Retrocopia
	Chlorocebus_sabaeus_Vervet-AGM_Chr13_Retrocopia
	Chlorocebus_sabaeus_Vervet-AGM_Chr2_Retrocopia
	Chlorocebus_sabaeus_Vervet-AGM_Chr3_Retrocopia
	Chlorocebus_sabaeus_Vervet-AGM_Chr8_Retrocopia
	Chlorocebus_sabaeus_Vervet-AGM_ENSCSAG00000000785_TARDBP_Chr20
	Chlorocebus_sabaeus_Vervet-AGM_ENSCSAG00000019136_TARDBP_Chr21_1Exon
	'Colobus_angolensis_palliatus_Angola_colobus_ENSCANG00000030022_KN979929.1_TARDBP'
	'Colobus_angolensis_palliatus_Angola_colobus_KN980462.1_Retrocopia'
	'Colobus_angolensis_palliatus_Angola_colobus_KN980696.1_Retrocopia'
	'Colobus_angolensis_palliatus_Angola_colobus_KN982473.1_Retrocopia'
	'Colobus_angolensis_palliatus_Angola_colobus_KN985789.1_Retrocopia'
	'Colobus_angolensis_palliatus_Angola_colobus_KN985901.1_Retrocopia'
	Gorilla_gorilla_gorilla_Gorilla_Chr13_Retrocopia
	Gorilla_gorilla_gorilla_Gorilla_Chr20_Retrocopia
	Gorilla_gorilla_gorilla_Gorilla_Chr2B_Retrocopia
	Gorilla_gorilla_gorilla_Gorilla_Chr6_Retrocopia
	Gorilla_gorilla_gorilla_Gorilla_Chr8_Retrocopia
	Gorilla_gorilla_gorilla_Gorilla_ENSGGOG00000015357_Chr1_TARDBP
	Homo_sapiens_Human_Chr20_Retrocopia
	Homo_sapiens_Human_Chr6_Retrocopia
	Homo_sapiens_Human_Chr8_Retrocopia
	Homo_sapiens_Human_ENSG00000120948_TARDBP_Chr1
	Homo_sapiens_Human_ENSG00000238213_Chr13_ps
	Homo_sapiens_Human_ENSG00000238213_Chr2_Retained_intron
	Loxodonta_africana_Elephant_ENSLAFG00000014421_scaffold_26_TARDBP
	Macaca_fascicularis_Crab-eating_macaque_Chr10_Retrocopia
	Macaca_fascicularis_Crab-eating_macaque_Chr12_retrocopia
	Macaca_fascicularis_Crab-eating_macaque_Chr17_retrocopia
	Macaca_fascicularis_Crab-eating_macaque_Chr4_Retrocopia
	Macaca_fascicularis_Crab-eating_macaque_Chr8_Retrocopia
	Macaca_fascicularis_Crab-eating_macaque_ENSMFAG00000002750_TARDBP
	Macaca_mulatta_Macaque_Chr10_Retrocopia
	Macaca_mulatta_Macaque_Chr12_Retrocopia
	Macaca_mulatta_Macaque_Chr17_Retrocopia
	Macaca_mulatta_Macaque_Chr4_retrocopia
	Macaca_mulatta_Macaque_Chr8_Retrocopia
	Macaca_mulatta_Macaque_ENSMMUG00000007456_TARDBP
	'Macaca_nemestrina_Pig-tailed_macaque_ENSMNEG00000030163_KQ008839.1_TARDBP'
	'Macaca_nemestrina_Pig-tailed_macaque_KQ004896.1_Retrocopia'
	'Macaca_nemestrina_Pig-tailed_macaque_KQ008994.1_Retrocopia'
	'Macaca_nemestrina_Pig-tailed_macaque_KQ009194.1_Retrocopia'
	'Macaca_nemestrina_Pig-tailed_macaque_KQ009337.1_Retrocopia'
	'Macaca_nemestrina_Pig-tailed_macaque_KQ009380.1_Retrocopia'
	'Mandrillus_leucophaeus_Drill_ENSMLEG00000041791_KN977452.1_TARDBP'
	'Mandrillus_leucophaeus_Drill_KN974207.1_Retrocopia'
	'Mandrillus_leucophaeus_Drill_KN974495.1_Retrocopia'
	'Mandrillus_leucophaeus_Drill_KN976126.1_Retrocopia'
	'Mandrillus_leucophaeus_Drill_KN979091.1_Retrocopia'
	'Mandrillus_leucophaeus_Drill_KN979194.1_Retrocopia'
	'Microcebus_murinus_Mouse_Lemur_XM_012791407.2_Chr2_TARDBP'
	Nomascus_leucogenys_Gibbon_ENSNLEG00000026620_Retrocopia_Chr5
	Nomascus_leucogenys_Gibbon_TARDBP_Chr11_Retrocopia
	Nomascus_leucogenys_Gibbon_TARDBP_ENSNLEG00000009512_Chr24
	Nomascus_leucogenys_Gibbon_TARDBP_Retrocopia_Chr22a
	Nomascus_leucogenys_Gibbon_TARDBP_Retrocopia_Chr3
	'Otolemur_garnettii_Bushbaby_ENSOGAG00000016721_GL873586.1_TARDBP'
	Pan_paniscus_Bonobo_ENSPPAG00000039086_TARDBP_Chr1
	Pan_paniscus_Bonobo_Retrocopia_Chr13
	Pan_paniscus_Bonobo_Retrocopia_Chr20
	Pan_paniscus_Bonobo_Retrocopia_Chr2B
	Pan_paniscus_Bonobo_Retrocopia_Chr6
	Pan_paniscus_Bonobo_Retrocopia_Chr8
	Pan_troglodytes_Chimpanzee_Chr13_Retrocopia_1Exon_completo
	Pan_troglodytes_Chimpanzee_Chr20_Retrocopia
	Pan_troglodytes_Chimpanzee_Chr2B_Retrocopia_1_exon_partido
	Pan_troglodytes_Chimpanzee_Chr6_Retrocopia
	Pan_troglodytes_Chimpanzee_Chr8_Retrocopia
	Pan_troglodytes_Chimpanzee_ENSPTRG00000000136_TARDPB_Chr1
	Papio_anubis_Olive_baboon_Chr10_Retrocopia
	Papio_anubis_Olive_baboon_Chr12_Retrocopia
	Papio_anubis_Olive_baboon_Chr17_Retrocopia
	Papio_anubis_Olive_baboon_Chr4_retrocopia
	Papio_anubis_Olive_baboon_Chr8_Retrocopia
	Papio_anubis_Olive_baboon_ENSPANG00000017459_Chr1_TARDBP
	'Piliocolobus_tephrosceles_Ugandan_red_Colobus_ENSPTEG00000033181_PDMG02000337.1_TARDBP'
	'Piliocolobus_tephrosceles_Ugandan_red_Colobus_PDMG02000083.1_Retrocopia'
	'Piliocolobus_tephrosceles_Ugandan_red_Colobus_PDMG02000116.1_Retrocopia'
	'Piliocolobus_tephrosceles_Ugandan_red_Colobus_PDMG02000145.1_Retrocopia'
	'Piliocolobus_tephrosceles_Ugandan_red_Colobus_PDMG02000242.1_Retrocopia'
	'Piliocolobus_tephrosceles_Ugandan_red_Colobus_PDMG02000260.1_Retrocopia'
	Pongo_abelii_Orangutan_Chr13_Retrocopia
	Pongo_abelii_Orangutan_Chr20_retrocopia
	Pongo_abelii_Orangutan_Chr2b_Retrocopia_TM1a
	Pongo_abelii_Orangutan_Chr2b_Retrocopia_TM2b
	Pongo_abelii_Orangutan_Chr6_Retrocopia
	Pongo_abelii_Orangutan_ENSPPYG00000001894_TARDPB_Chr1
	'Prolemur_simus_Greater_bamboo_lemur_MPIZ01000479.1_retrocopia'
	'Prolemur_simus_Greater_bamboo_lemur_MPIZ01001738.1_ENSPSMG00000024432_TARDBP'
	'Propithecus_coquereli_Coquerel_s_sifaka_KQ023781.1_retrocopia'
	'Propithecus_coquereli_Coquerel_s_sifaka_KQ027843.1_TARDBP'
	'Rhinopithecus_bieti_Black_snub-nosed_monkey_ENSRBIG00000034783_TARDBP_MCGX01006123.1'
	'Rhinopithecus_bieti_Black_snub-nosed_monkey_MCGX01000521.1_Retrocopia'
	'Rhinopithecus_bieti_Black_snub-nosed_monkey_MCGX01003108.1_Retrocopia'
	'Rhinopithecus_bieti_Black_snub-nosed_monkey_MCGX01003508.1_Retrocopia'
	'Rhinopithecus_bieti_Black_snub-nosed_monkey_MCGX01007792.1_Retrocopia'
	'Rhinopithecus_bieti_Black_snub-nosed_monkey_MCGX01008277.1_Retrocopia'
	Rhinopithecus_roxellana_Golden_snub-nosed_monkey_ENSRROG00000039927_TARDBP
	'Rhinopithecus_roxellana_Golden_snub-nosed_monkey_KN294978.1_Retrocopia'
	'Rhinopithecus_roxellana_Golden_snub-nosed_monkey_KN296339.1_Retrocopia'
	'Rhinopithecus_roxellana_Golden_snub-nosed_monkey_KN298906.1_Retrocopia'
	'Rhinopithecus_roxellana_Golden_snub-nosed_monkey_KN300094.1_Retrocopia'
	'Saimiri_boliviensis_boliviensis_Bolivian_squirrel_monkey_JH378112.1_Retrocopia'
	'Saimiri_boliviensis_boliviensis_Bolivian_squirrel_monkey_JH378126.1_retrocopia'
	'Saimiri_boliviensis_boliviensis_Bolivian_squirrel_monkey_JH378159.1_retrocopia'
	'Saimiri_boliviensis_boliviensis_Bolivian_squirrel_monkey_JH378185.1_ENSSBOG00000028814_TARDBP'
	'Saimiri_boliviensis_boliviensis_Bolivian_squirrel_monkey_JH378296.1_ENSSBOG00000022837'
	Theropithecus_gelada_Gelada_Chr10_Retrocopia
	Theropithecus_gelada_Gelada_Chr12_Retrocopia
	Theropithecus_gelada_Gelada_Chr17_Retrocopia
	Theropithecus_gelada_Gelada_Chr4_Retrocopia
	Theropithecus_gelada_Gelada_Chr8_Retrocopia
	'Theropithecus_gelada_Gelada_ENSTGEG00000018238_QGDE01000089.1_TARDBP'
	Vulpes_vulpes_Red_fox_ENSVVUG00000027110_TARDBP
;
end;
begin trees;
	tree tree_1 = [&R] (Homo_sapiens_Human_ENSG00000120948_TARDBP_Chr1:0.001614,(((((((((((((Homo_sapiens_Human_ENSG00000238213_Chr13_ps[&!color=#720980]:0.01004,Gorilla_gorilla_gorilla_Gorilla_Chr13_Retrocopia[&!color=#720980]:0.009004)[&label="30.4/0.573/87",!color=#720980]:8.65E-4,(Pan_paniscus_Bonobo_Retrocopia_Chr13[&!color=#720980]:0.001626,Pan_troglodytes_Chimpanzee_Chr13_Retrocopia_1Exon_comp…
end;
begin figtree;
	set appearance.backgroundColorAttribute="Default";
	set appearance.backgroundColour=#ffffff;
	set appearance.branchColorAttribute="User selection";
	set appearance.branchColorGradient=false;
	set appearance.branchLineWidth=1.0;
	set appearance.branchMinLineWidth=0.0;
	set appearance.branchWidthAttribute="Fixed";
	set appearance.foregroundColour=#000000;
	set appearance.hilightingGradient=false;
	set appearance.selectionColour=#2d3680;
	set branchLabels.colorAttribute="User selection";
	set branchLabels.displayAttribute="Branch times";
	set branchLabels.fontName="sansserif";
	set branchLabels.fontSize=8;
	set branchLabels.fontStyle=0;
	set branchLabels.isShown=false;
	set branchLabels.significantDigits=4;
	set layout.expansion=366;
	set layout.layoutType="RECTILINEAR";
	set layout.zoom=0;
	set legend.attribute="label";
	set legend.fontSize=10.0;
	set legend.isShown=false;
	set legend.significantDigits=4;
	set nodeBars.barWidth=4.0;
	set nodeBars.displayAttribute=null;
	set nodeBars.isShown=false;
	set nodeLabels.colorAttribute="User selection";
	set nodeLabels.displayAttribute="Node ages";
	set nodeLabels.fontName="sansserif";
	set nodeLabels.fontSize=8;
	set nodeLabels.fontStyle=0;
	set nodeLabels.isShown=false;
	set nodeLabels.significantDigits=4;
	set nodeShapeExternal.colourAttribute="User selection";
	set nodeShapeExternal.isShown=false;
	set nodeShapeExternal.minSize=10.0;
	set nodeShapeExternal.scaleType=Width;
	set nodeShapeExternal.shapeType=Circle;
	set nodeShapeExternal.size=4.0;
	set nodeShapeExternal.sizeAttribute="Fixed";
	set nodeShapeInternal.colourAttribute="User selection";
	set nodeShapeInternal.isShown=false;
	set nodeShapeInternal.minSize=10.0;
	set nodeShapeInternal.scaleType=Width;
	set nodeShapeInternal.shapeType=Circle;
	set nodeShapeInternal.size=4.0;
	set nodeShapeInternal.sizeAttribute="Fixed";
	set polarLayout.alignTipLabels=false;
	set polarLayout.angularRange=0;
	set polarLayout.rootAngle=0;
	set polarLayout.rootLength=100;
	set polarLayout.showRoot=true;
	set radialLayout.spread=0.0;
	set rectilinearLayout.alignTipLabels=false;
	set rectilinearLayout.curvature=0;
	set rectilinearLayout.rootLength=100;
	set scale.offsetAge=0.0;
	set scale.rootAge=1.0;
	set scale.scaleFactor=1.0;
	set scale.scaleRoot=false;
	set scaleAxis.automaticScale=true;
	set scaleAxis.fontSize=8.0;
	set scaleAxis.isShown=false;
	set scaleAxis.lineWidth=1.0;
	set scaleAxis.majorTicks=1.0;
	set scaleAxis.minorTicks=0.5;
	set scaleAxis.origin=0.0;
	set scaleAxis.reverseAxis=false;
	set scaleAxis.showGrid=true;
	set scaleBar.automaticScale=true;
	set scaleBar.fontSize=10.0;
	set scaleBar.isShown=true;
	set scaleBar.lineWidth=1.0;
	set scaleBar.scaleRange=0.0;
	set tipLabels.colorAttribute="User selection";
	set tipLabels.displayAttribute="Names";
	set tipLabels.fontName="sansserif";
	set tipLabels.fontSize=10;
	set tipLabels.fontStyle=0;
	set tipLabels.isShown=true;
	set tipLabels.significantDigits=4;
	set trees.order=false;
	set trees.orderType="increasing";
	set trees.rooting=true;
	set trees.rootingType="User Selection";
	set trees.transform=false;
	set trees.transformType="cladogram";
end;
